# Supplementary material for: Development of EST-SSR markers in flowering Chinese cabbage (Brassica campestris L. ssp. chinensis var. utilis Tsen et Lee) based on de novo transcriptomic assemblies
Source: PLoS One. 2017 Sep 13;12(9):e0184736. doi: 10.1371/journal.pone.0184736 (PMC5597223; doi:10.1371/journal.pone.0184736)
Supplement: S2 Table — (XLS) [file pone.0184736.s003.xls]

## Sheet: S2 Table
Gene_ID	NR_Seq-ID	NR_Score	NR_Evalue	NR_Description	UniProt_ID	UniProt_Score	UniProt_Evalue	UniProt_Description
c32631_g1	gi|685267785|ref|XP_009124993.1|	3948	0	PREDICTED: protein EIN4 [Brassica rapa]	sp|Q9ZTP3|EIN4_ARATH	1437	E:0	RecName: Full=Protein EIN4;^Eukaryota; Viridiplantae; Streptophyta; Embryophyta; Tracheophyta; Spermatophyta; Magnoliophyta; eudicotyledons; core eudicotyledons; rosids; malvids; Brassicales; Brassicaceae; Camelineae; Arabidopsis
c28220_g1	gi|685290894|ref|XP_009136398.1|	2021	0	PREDICTED: methylthioalkylmalate synthase 1, chloroplastic-like isoform X1 [Brassica rapa]	sp|Q9FG67|MAM1_ARATH	712	E:0	RecName: Full=Methylthioalkylmalate synthase 1, chloroplastic;^Eukaryota; Viridiplantae; Streptophyta; Embryophyta; Tracheophyta; Spermatophyta; Magnoliophyta; eudicotyledons; core eudicotyledons; rosids; malvids; Brassicales; Brassicaceae; Camelineae; Arabidopsis`sp|Q9FG67|MAM1_ARATH
c22942_g1	gi|685260749|ref|XP_009141891.1|	490	4e-59	PREDICTED: acidic endochitinase [Brassica rapa]	sp|P19172|CHIA_ARATH	173	E:2e-52	RecName: Full=Acidic endochitinase;^Eukaryota; Viridiplantae; Streptophyta; Embryophyta; Tracheophyta; Spermatophyta; Magnoliophyta; eudicotyledons; core eudicotyledons; rosids; malvids; Brassicales; Brassicaceae; Camelineae; Arabidopsis
c22264_g1	gi|685371026|ref|XP_009119218.1|	2099	0	PREDICTED: protein disulfide-isomerase like 2-2 [Brassica rapa]	sp|Q9MAU6|PDI22_ARATH	736	E:0	RecName: Full=Protein disulfide-isomerase like 2-2;^Eukaryota; Viridiplantae; Streptophyta; Embryophyta; Tracheophyta; Spermatophyta; Magnoliophyta; eudicotyledons; core eudicotyledons; rosids; malvids; Brassicales; Brassicaceae; Camelineae; Arabidopsis
c31391_g1	gi|685342170|ref|XP_009107672.1|	1460	0	PREDICTED: uncharacterized CRM domain-containing protein At3g25440, chloroplastic isoform X1 [Brassica rapa]	sp|Q67XL4|Y3544_ARATH	127	E:8e-31	RecName: Full=Uncharacterized CRM domain-containing protein At3g25440, chloroplastic;^Eukaryota; Viridiplantae; Streptophyta; Embryophyta; Tracheophyta; Spermatophyta; Magnoliophyta; eudicotyledons; core eudicotyledons; rosids; malvids; Brassicales; Brassicaceae; Camelineae; Arabidopsis
c26395_g1	gi|674889639|emb|CDY43080.1|	1089	2e-146	BnaCnng10860D [Brassica napus]	sp|Q9FPT1|UBP12_ARATH	63.5	E:2e-10	RecName: Full=Ubiquitin carboxyl-terminal hydrolase 12;^Eukaryota; Viridiplantae; Streptophyta; Embryophyta; Tracheophyta; Spermatophyta; Magnoliophyta; eudicotyledons; core eudicotyledons; rosids; malvids; Brassicales; Brassicaceae; Camelineae; Arabidopsis
c29928_g1	gi|685382587|ref|XP_009123749.1|	2571	0	PREDICTED: uncharacterized protein LOC103848631 [Brassica rapa]	sp|Q8BHT6|B3GLT_MOUSE	53.1	E:7e-06	RecName: Full=Beta-1,3-glucosyltransferase;^Eukaryota; Metazoa; Chordata; Craniata; Vertebrata; Euteleostomi; Mammalia; Eutheria; Euarchontoglires; Glires; Rodentia; Sciurognathi; Muroidea; Muridae; Murinae; Mus; Mus
c35431_g1	gi|685311958|ref|XP_009146542.1|	2234	0	PREDICTED: beta-glucosidase 9-like [Brassica rapa]	sp|Q93ZI4|BGL10_ARATH	674	E:0	RecName: Full=Beta-glucosidase 10;^Eukaryota; Viridiplantae; Streptophyta; Embryophyta; Tracheophyta; Spermatophyta; Magnoliophyta; eudicotyledons; core eudicotyledons; rosids; malvids; Brassicales; Brassicaceae; Camelineae; Arabidopsis`sp|Q93ZI4|BGL10_ARATH
c26395_g2	gi|674950936|emb|CDX82246.1|	1945	0	BnaA03g35750D [Brassica napus]	sp|Q9FPT1|UBP12_ARATH	71.2	E:1e-11	RecName: Full=Ubiquitin carboxyl-terminal hydrolase 12;^Eukaryota; Viridiplantae; Streptophyta; Embryophyta; Tracheophyta; Spermatophyta; Magnoliophyta; eudicotyledons; core eudicotyledons; rosids; malvids; Brassicales; Brassicaceae; Camelineae; Arabidopsis`sp|Q9FPT1|UBP12_ARATH
c27436_g1	gi|685265155|ref|XP_009113523.1|	2478	0	PREDICTED: beta-glucosidase 44 [Brassica rapa]	sp|Q9LV33|BGL44_ARATH	894	E:0	RecName: Full=Beta-glucosidase 44;^Eukaryota; Viridiplantae; Streptophyta; Embryophyta; Tracheophyta; Spermatophyta; Magnoliophyta; eudicotyledons; core eudicotyledons; rosids; malvids; Brassicales; Brassicaceae; Camelineae; Arabidopsis
c32553_g1	gi|77999357|gb|ABB17025.1|	2361	0	protein disulfide isomerase [Brassica carinata]	sp|Q9XI01|PDI11_ARATH	849	E:0	RecName: Full=Protein disulfide isomerase-like 1-1;^Eukaryota; Viridiplantae; Streptophyta; Embryophyta; Tracheophyta; Spermatophyta; Magnoliophyta; eudicotyledons; core eudicotyledons; rosids; malvids; Brassicales; Brassicaceae; Camelineae; Arabidopsis
c36053_g2	gi|685327071|ref|XP_009101880.1|	5545	0	PREDICTED: protein BRASSINOSTEROID INSENSITIVE 1 [Brassica rapa]	sp|O22476|BRI1_ARATH	1959	E:0	RecName: Full=Protein BRASSINOSTEROID INSENSITIVE 1;^Eukaryota; Viridiplantae; Streptophyta; Embryophyta; Tracheophyta; Spermatophyta; Magnoliophyta; eudicotyledons; core eudicotyledons; rosids; malvids; Brassicales; Brassicaceae; Camelineae; Arabidopsis
c7210_g1	gi|685338296|ref|XP_009106198.1|	1170	9e-153	PREDICTED: cytokinin dehydrogenase 5 [Brassica rapa]	sp|Q67YU0|CKX5_ARATH	413	E:1e-137	RecName: Full=Cytokinin dehydrogenase 5;^Eukaryota; Viridiplantae; Streptophyta; Embryophyta; Tracheophyta; Spermatophyta; Magnoliophyta; eudicotyledons; core eudicotyledons; rosids; malvids; Brassicales; Brassicaceae; Camelineae; Arabidopsis
c36193_g1	gi|674928825|emb|CDY04525.1|	5862	0	BnaA07g13510D [Brassica napus]	sp|P56941|NPC1_PIG	653	E:0	RecName: Full=Niemann-Pick C1 protein;^Eukaryota; Metazoa; Chordata; Craniata; Vertebrata; Euteleostomi; Mammalia; Eutheria; Laurasiatheria; Cetartiodactyla; Suina; Suidae; Sus
c36299_g1	gi|110740477|dbj|BAF02132.1|	726	3e-88	putative ABC transporter [Arabidopsis thaliana]	sp|Q9ZR72|AB1B_ARATH	283	E:2e-87	RecName: Full=ABC transporter B family member 1;^Eukaryota; Viridiplantae; Streptophyta; Embryophyta; Tracheophyta; Spermatophyta; Magnoliophyta; eudicotyledons; core eudicotyledons; rosids; malvids; Brassicales; Brassicaceae; Camelineae; Arabidopsis
c31818_g1	gi|674868288|emb|CDY66116.1|	1829	0	BnaAnng21530D [Brassica napus]	sp|Q940V4|C85A2_ARATH	677	E:0	RecName: Full=Cytochrome P450 85A2;^Eukaryota; Viridiplantae; Streptophyta; Embryophyta; Tracheophyta; Spermatophyta; Magnoliophyta; eudicotyledons; core eudicotyledons; rosids; malvids; Brassicales; Brassicaceae; Camelineae; Arabidopsis`sp|Q940V4|C85A2_ARATH
c29292_g1	gi|685277952|ref|XP_009129919.1|	1663	0	PREDICTED: uncharacterized protein LOC103854707 [Brassica rapa]	sp|Q9FPT1|UBP12_ARATH	64.7	E:1e-09	RecName: Full=Ubiquitin carboxyl-terminal hydrolase 12;^Eukaryota; Viridiplantae; Streptophyta; Embryophyta; Tracheophyta; Spermatophyta; Magnoliophyta; eudicotyledons; core eudicotyledons; rosids; malvids; Brassicales; Brassicaceae; Camelineae; Arabidopsis
c29336_g1	gi|685285803|ref|XP_009133817.1|	1756	0	PREDICTED: protein disulfide-isomerase like 2-1 [Brassica rapa]	sp|O22263|PDI21_ARATH	650	E:0	RecName: Full=Protein disulfide-isomerase like 2-1;^Eukaryota; Viridiplantae; Streptophyta; Embryophyta; Tracheophyta; Spermatophyta; Magnoliophyta; eudicotyledons; core eudicotyledons; rosids; malvids; Brassicales; Brassicaceae; Camelineae; Arabidopsis
c31292_g1	gi|674901395|emb|CDY31525.1|	2810	0	BnaA10g13460D [Brassica napus]	sp|Q9FF55|PDI14_ARATH	943	E:0	RecName: Full=Protein disulfide isomerase-like 1-4;^Eukaryota; Viridiplantae; Streptophyta; Embryophyta; Tracheophyta; Spermatophyta; Magnoliophyta; eudicotyledons; core eudicotyledons; rosids; malvids; Brassicales; Brassicaceae; Camelineae; Arabidopsis
c31640_g1	gi|685268333|ref|XP_009125244.1|	1687	0	PREDICTED: delta(14)-sterol reductase [Brassica rapa]	sp|Q9LDR4|ERG24_ARATH	617	E:0	RecName: Full=Delta(14)-sterol reductase;^Eukaryota; Viridiplantae; Streptophyta; Embryophyta; Tracheophyta; Spermatophyta; Magnoliophyta; eudicotyledons; core eudicotyledons; rosids; malvids; Brassicales; Brassicaceae; Camelineae; Arabidopsis
c36754_g1	gi|685261618|ref|XP_009146338.1|	1836	0	PREDICTED: cysteine proteinase 15A-like [Brassica rapa]	sp|P43296|RD19A_ARATH	526	E:0	RecName: Full=Cysteine proteinase RD19a;^Eukaryota; Viridiplantae; Streptophyta; Embryophyta; Tracheophyta; Spermatophyta; Magnoliophyta; eudicotyledons; core eudicotyledons; rosids; malvids; Brassicales; Brassicaceae; Camelineae; Arabidopsis
c17519_g1	gi|674962196|emb|CDX71202.1|	1949	0	BnaC07g04810D [Brassica napus]	sp|Q4V3C9|KCS8_ARATH	690	E:0	RecName: Full=3-ketoacyl-CoA synthase 8;^Eukaryota; Viridiplantae; Streptophyta; Embryophyta; Tracheophyta; Spermatophyta; Magnoliophyta; eudicotyledons; core eudicotyledons; rosids; malvids; Brassicales; Brassicaceae; Camelineae; Arabidopsis
c23178_g1	gi|674882280|emb|CDY50084.1|	1812	0	BnaC01g32590D [Brassica napus]	sp|Q9FPT1|UBP12_ARATH	58.5	E:8e-08	RecName: Full=Ubiquitin carboxyl-terminal hydrolase 12;^Eukaryota; Viridiplantae; Streptophyta; Embryophyta; Tracheophyta; Spermatophyta; Magnoliophyta; eudicotyledons; core eudicotyledons; rosids; malvids; Brassicales; Brassicaceae; Camelineae; Arabidopsis`sp|Q9FPT1|UBP12_ARATH
c15658_g1	gi|685308950|ref|XP_009145121.1|	2241	0	PREDICTED: protein disulfide-isomerase 5-2 [Brassica rapa]	sp|Q94F09|PDI52_ARATH	756	E:0	RecName: Full=Protein disulfide-isomerase 5-2;^Eukaryota; Viridiplantae; Streptophyta; Embryophyta; Tracheophyta; Spermatophyta; Magnoliophyta; eudicotyledons; core eudicotyledons; rosids; malvids; Brassicales; Brassicaceae; Camelineae; Arabidopsis
c36202_g1	gi|685347292|ref|XP_009109561.1|	5970	0	PREDICTED: Niemann-Pick C1 protein [Brassica rapa]	sp|P56941|NPC1_PIG	663	E:0	RecName: Full=Niemann-Pick C1 protein;^Eukaryota; Metazoa; Chordata; Craniata; Vertebrata; Euteleostomi; Mammalia; Eutheria; Laurasiatheria; Cetartiodactyla; Suina; Suidae; Sus
c228_g2	gi|674879603|emb|CDY52544.1|	1374	0	BnaA05g35030D [Brassica napus]	sp|O48773|PDI23_ARATH	496	E:6e-173	RecName: Full=Protein disulfide-isomerase 2-3;^Eukaryota; Viridiplantae; Streptophyta; Embryophyta; Tracheophyta; Spermatophyta; Magnoliophyta; eudicotyledons; core eudicotyledons; rosids; malvids; Brassicales; Brassicaceae; Camelineae; Arabidopsis
c35932_g2	gi|685373911|ref|XP_009120272.1|	1374	0	PREDICTED: xyloglucan endotransglucosylase/hydrolase protein 22 [Brassica rapa]	sp|Q38857|XTH22_ARATH	506	E:5e-179	RecName: Full=Xyloglucan endotransglucosylase/hydrolase protein 22;^Eukaryota; Viridiplantae; Streptophyta; Embryophyta; Tracheophyta; Spermatophyta; Magnoliophyta; eudicotyledons; core eudicotyledons; rosids; malvids; Brassicales; Brassicaceae; Camelineae; Arabidopsis
c29790_g1	gi|685364427|ref|XP_009116408.1|	1885	0	PREDICTED: strictosidine synthase 1 [Brassica rapa]	sp|P94111|STS1_ARATH	212	E:2e-62	RecName: Full=Strictosidine synthase 1;^Eukaryota; Viridiplantae; Streptophyta; Embryophyta; Tracheophyta; Spermatophyta; Magnoliophyta; eudicotyledons; core eudicotyledons; rosids; malvids; Brassicales; Brassicaceae; Camelineae; Arabidopsis
c26200_g1	gi|685304633|ref|XP_009143040.1|	2918	0	PREDICTED: beta-glucosidase 26, peroxisomal [Brassica rapa]	sp|O64883|BGL26_ARATH	1066	E:0	RecName: Full=Beta-glucosidase 26, peroxisomal;^Eukaryota; Viridiplantae; Streptophyta; Embryophyta; Tracheophyta; Spermatophyta; Magnoliophyta; eudicotyledons; core eudicotyledons; rosids; malvids; Brassicales; Brassicaceae; Camelineae; Arabidopsis
c49690_g1	gi|674896554|emb|CDY36270.1|	2924	0	BnaA01g31480D [Brassica napus]	sp|Q94CB1|PME25_ARATH	1042	E:0	RecName: Full=Probable pectinesterase/pectinesterase inhibitor 25;^Eukaryota; Viridiplantae; Streptophyta; Embryophyta; Tracheophyta; Spermatophyta; Magnoliophyta; eudicotyledons; core eudicotyledons; rosids; malvids; Brassicales; Brassicaceae; Camelineae; Arabidopsis
c31002_g1	gi|685377587|ref|XP_009121656.1|	2563	0	PREDICTED: polyribonucleotide nucleotidyltransferase 2, mitochondrial-like [Brassica rapa]	sp|B3DZ86|PNP_METI4	408	E:2e-132	RecName: Full=Polyribonucleotide nucleotidyltransferase;^Bacteria; Verrucomicrobia; unclassified Verrucomicrobia; Methylacidiphilales; Methylacidiphilaceae; Methylacidiphilum
c34050_g2	gi|674895599|emb|CDY37264.1|	1867	0	BnaCnng08180D [Brassica napus]	sp|Q8L4Y2|LPAT4_ARATH	605	E:0	RecName: Full=Probable 1-acyl-sn-glycerol-3-phosphate acyltransferase 4;^Eukaryota; Viridiplantae; Streptophyta; Embryophyta; Tracheophyta; Spermatophyta; Magnoliophyta; eudicotyledons; core eudicotyledons; rosids; malvids; Brassicales; Brassicaceae; Camelineae; Arabidopsis
c6181_g1	gi|685292130|ref|XP_009137004.1|	561	1e-66	PREDICTED: abscisic acid 8'-hydroxylase 1 [Brassica rapa]	sp|Q949P1|ABAH1_ARATH	209	E:1e-63	RecName: Full=Abscisic acid 8'-hydroxylase 1;^Eukaryota; Viridiplantae; Streptophyta; Embryophyta; Tracheophyta; Spermatophyta; Magnoliophyta; eudicotyledons; core eudicotyledons; rosids; malvids; Brassicales; Brassicaceae; Camelineae; Arabidopsis
c30981_g1	gi|685334510|ref|XP_009104770.1|	589	4e-75	PREDICTED: 60S ribosomal protein L35a-1 [Brassica rapa]	sp|Q9LMK0|R35A1_ARATH	226	E:1e-74	RecName: Full=60S ribosomal protein L35a-1;^Eukaryota; Viridiplantae; Streptophyta; Embryophyta; Tracheophyta; Spermatophyta; Magnoliophyta; eudicotyledons; core eudicotyledons; rosids; malvids; Brassicales; Brassicaceae; Camelineae; Arabidopsis
c4667_g1	gi|685318070|ref|XP_009149494.1|	603	2e-76	PREDICTED: putative ER lumen protein-retaining receptor C28H8.4 [Brassica rapa]	sp|Q86JE5|ERD2_DICDI	62	E:1e-11	RecName: Full=ER lumen protein retaining receptor;^Eukaryota; Amoebozoa; Mycetozoa; Dictyosteliida; Dictyostelium
c34742_g1	gi|685312206|ref|XP_009146668.1|	1753	0	PREDICTED: homogentisate solanesyltransferase, chloroplastic [Brassica rapa]	sp|Q1ACB3|HPT2_ARATH	634	E:0	RecName: Full=Homogentisate phytyltransferase 2, chloroplastic;^Eukaryota; Viridiplantae; Streptophyta; Embryophyta; Tracheophyta; Spermatophyta; Magnoliophyta; eudicotyledons; core eudicotyledons; rosids; malvids; Brassicales; Brassicaceae; Camelineae; Arabidopsis
c33046_g1	gi|674965372|emb|CDX67615.1|	1753	0	BnaA07g16550D [Brassica napus]	sp|Q93Z04|PLY13_ARATH	590	E:0	RecName: Full=Probable pectate lyase 13;^Eukaryota; Viridiplantae; Streptophyta; Embryophyta; Tracheophyta; Spermatophyta; Magnoliophyta; eudicotyledons; core eudicotyledons; rosids; malvids; Brassicales; Brassicaceae; Camelineae; Arabidopsis
c15683_g1	gi|685371939|ref|XP_009119615.1|	1254	4e-161	PREDICTED: cellulose synthase-like protein D5 [Brassica rapa]	sp|Q9SRW9|CSLD5_ARATH	470	E:1e-155	RecName: Full=Cellulose synthase-like protein D5;^Eukaryota; Viridiplantae; Streptophyta; Embryophyta; Tracheophyta; Spermatophyta; Magnoliophyta; eudicotyledons; core eudicotyledons; rosids; malvids; Brassicales; Brassicaceae; Camelineae; Arabidopsis
c29389_g1	gi|674928763|emb|CDY04463.1|	2470	0	BnaA07g12890D [Brassica napus]	sp|O48786|C734A_ARATH	917	E:0	RecName: Full=Cytochrome P450 734A1;^Eukaryota; Viridiplantae; Streptophyta; Embryophyta; Tracheophyta; Spermatophyta; Magnoliophyta; eudicotyledons; core eudicotyledons; rosids; malvids; Brassicales; Brassicaceae; Camelineae; Arabidopsis
c50133_g1	gi|674947292|emb|CDX86445.1|	1732	0	BnaA06g31620D [Brassica napus]	sp|Q9LHD1|AB15B_ARATH	627	E:0	RecName: Full=ABC transporter B family member 15;^Eukaryota; Viridiplantae; Streptophyta; Embryophyta; Tracheophyta; Spermatophyta; Magnoliophyta; eudicotyledons; core eudicotyledons; rosids; malvids; Brassicales; Brassicaceae; Camelineae; Arabidopsis`sp|Q9LHD1|AB15B_ARATH
c23330_g1	gi|674938382|emb|CDX95008.1|	794	2e-99	BnaC05g06630D [Brassica napus]	sp|O22315|SRSF1_ARATH	242	E:1e-74	RecName: Full=Pre-mRNA-splicing factor SF2;^Eukaryota; Viridiplantae; Streptophyta; Embryophyta; Tracheophyta; Spermatophyta; Magnoliophyta; eudicotyledons; core eudicotyledons; rosids; malvids; Brassicales; Brassicaceae; Camelineae; Arabidopsis
c35171_g3	gi|685323005|ref|XP_009151263.1|	540	1e-67	PREDICTED: sec-independent protein translocase protein TATA, chloroplastic [Brassica rapa]	sp|Q9LKU2|TATA_ARATH	157	E:3e-47	RecName: Full=Sec-independent protein translocase protein TATA, chloroplastic;^Eukaryota; Viridiplantae; Streptophyta; Embryophyta; Tracheophyta; Spermatophyta; Magnoliophyta; eudicotyledons; core eudicotyledons; rosids; malvids; Brassicales; Brassicaceae; Camelineae; Arabidopsis
c27341_g1	gi|674944094|emb|CDX89280.1|	758	1e-99	BnaA01g16130D [Brassica napus]	sp|Q9T043|RL142_ARATH	257	E:6e-86	RecName: Full=60S ribosomal protein L14-2;^Eukaryota; Viridiplantae; Streptophyta; Embryophyta; Tracheophyta; Spermatophyta; Magnoliophyta; eudicotyledons; core eudicotyledons; rosids; malvids; Brassicales; Brassicaceae; Camelineae; Arabidopsis
c30978_g1	gi|685360239|ref|XP_009114630.1|	1936	0	PREDICTED: UDP-glucuronate 4-epimerase 5 isoform X2 [Brassica rapa]	sp|Q9STI6|GAE5_ARATH	724	E:0	RecName: Full=UDP-glucuronate 4-epimerase 5;^Eukaryota; Viridiplantae; Streptophyta; Embryophyta; Tracheophyta; Spermatophyta; Magnoliophyta; eudicotyledons; core eudicotyledons; rosids; malvids; Brassicales; Brassicaceae; Camelineae; Arabidopsis
c18914_g1	gi|685299466|ref|XP_009140485.1|	1801	0	PREDICTED: uncharacterized protein LOC103864488 isoform X1 [Brassica rapa]	sp|Q9FPT1|UBP12_ARATH	68.9	E:4e-11	RecName: Full=Ubiquitin carboxyl-terminal hydrolase 12;^Eukaryota; Viridiplantae; Streptophyta; Embryophyta; Tracheophyta; Spermatophyta; Magnoliophyta; eudicotyledons; core eudicotyledons; rosids; malvids; Brassicales; Brassicaceae; Camelineae; Arabidopsis
c17316_g1	gi|685324439|ref|XP_009151822.1|	1106	3e-148	PREDICTED: vacuolar amino acid transporter 1-like [Brassica rapa]	sp|P47082|AVT1_YEAST	81.3	E:4e-16	RecName: Full=Vacuolar amino acid transporter 1;^Eukaryota; Fungi; Dikarya; Ascomycota; Saccharomycotina; Saccharomycetes; Saccharomycetales; Saccharomycetaceae; Saccharomyces
c39570_g1	gi|674958628|emb|CDX74872.1|	844	6e-109	BnaA05g06180D [Brassica napus]	sp|Q7X9I4|ERO2_ARATH	274	E:3e-88	RecName: Full=Endoplasmic oxidoreductin-2;^Eukaryota; Viridiplantae; Streptophyta; Embryophyta; Tracheophyta; Spermatophyta; Magnoliophyta; eudicotyledons; core eudicotyledons; rosids; malvids; Brassicales; Brassicaceae; Camelineae; Arabidopsis
c29243_g1	gi|685296696|ref|XP_009139181.1|	2521	0	PREDICTED: ABC transporter B family member 20 [Brassica rapa]	sp|Q9M3B9|AB20B_ARATH	886	E:0	RecName: Full=ABC transporter B family member 20;^Eukaryota; Viridiplantae; Streptophyta; Embryophyta; Tracheophyta; Spermatophyta; Magnoliophyta; eudicotyledons; core eudicotyledons; rosids; malvids; Brassicales; Brassicaceae; Camelineae; Arabidopsis`sp|Q9M3B9|AB20B_ARATH
c34239_g2	gi|685282484|ref|XP_009132155.1|	2627	0	PREDICTED: lycopene epsilon cyclase, chloroplastic [Brassica rapa]	sp|Q38932|LCYE_ARATH	901	E:0	RecName: Full=Lycopene epsilon cyclase, chloroplastic;^Eukaryota; Viridiplantae; Streptophyta; Embryophyta; Tracheophyta; Spermatophyta; Magnoliophyta; eudicotyledons; core eudicotyledons; rosids; malvids; Brassicales; Brassicaceae; Camelineae; Arabidopsis
c1216_g1	gi|685263358|ref|XP_009104154.1|	822	5e-106	PREDICTED: serine/threonine-protein kinase SRK2A [Brassica rapa]	sp|Q9C958|SRK2B_ARATH	282	E:7e-92	RecName: Full=Serine/threonine-protein kinase SRK2B;^Eukaryota; Viridiplantae; Streptophyta; Embryophyta; Tracheophyta; Spermatophyta; Magnoliophyta; eudicotyledons; core eudicotyledons; rosids; malvids; Brassicales; Brassicaceae; Camelineae; Arabidopsis
c24714_g1	gi|674940430|emb|CDX93082.1|	2152	0	BnaA03g38040D [Brassica napus]	sp|Q10469|MGAT2_HUMAN	182	E:3e-49	RecName: Full=Alpha-1,6-mannosyl-glycoprotein 2-beta-N-acetylglucosaminyltransferase;^Eukaryota; Metazoa; Chordata; Craniata; Vertebrata; Euteleostomi; Mammalia; Eutheria; Euarchontoglires; Primates; Haplorrhini; Catarrhini; Hominidae; Homo
c16935_g1	gi|685365880|ref|XP_009117027.1|	806	7e-103	PREDICTED: 3-ketoacyl-CoA synthase 10-like [Brassica rapa]	sp|Q570B4|KCS10_ARATH	300	E:2e-98	RecName: Full=3-ketoacyl-CoA synthase 10;^Eukaryota; Viridiplantae; Streptophyta; Embryophyta; Tracheophyta; Spermatophyta; Magnoliophyta; eudicotyledons; core eudicotyledons; rosids; malvids; Brassicales; Brassicaceae; Camelineae; Arabidopsis
c34017_g1	gi|685310170|ref|XP_009145689.1|	2325	0	PREDICTED: hexokinase-4 [Brassica rapa]	sp|Q56XE8|HXK4_ARATH	781	E:0	RecName: Full=Hexokinase-4;^Eukaryota; Viridiplantae; Streptophyta; Embryophyta; Tracheophyta; Spermatophyta; Magnoliophyta; eudicotyledons; core eudicotyledons; rosids; malvids; Brassicales; Brassicaceae; Camelineae; Arabidopsis
c33715_g2	gi|685364196|ref|XP_009116302.1|	1794	0	PREDICTED: protein HOTHEAD-like [Brassica rapa]	sp|Q9S746|HTH_ARATH	311	E:3e-98	RecName: Full=Protein HOTHEAD;^Eukaryota; Viridiplantae; Streptophyta; Embryophyta; Tracheophyta; Spermatophyta; Magnoliophyta; eudicotyledons; core eudicotyledons; rosids; malvids; Brassicales; Brassicaceae; Camelineae; Arabidopsis
c28648_g1	gi|674958621|emb|CDX74865.1|	1949	0	BnaA05g06110D [Brassica napus]	sp|P47082|AVT1_YEAST	146	E:1e-36	RecName: Full=Vacuolar amino acid transporter 1;^Eukaryota; Fungi; Dikarya; Ascomycota; Saccharomycotina; Saccharomycetes; Saccharomycetales; Saccharomycetaceae; Saccharomyces
c37072_g1	gi|685359979|ref|XP_009114525.1|	2309	0	PREDICTED: probable allantoinase 1 isoform X1 [Brassica rapa]	sp|Q82LL4|ALLB_STRAW	298	E:3e-92	RecName: Full=Allantoinase;^Bacteria; Actinobacteria; Actinobacteridae; Actinomycetales; Streptomycineae; Streptomycetaceae; Streptomyces
c22618_g1	gi|685335235|ref|XP_009105040.1|	999	2e-131	PREDICTED: 3-ketoacyl-CoA synthase 6 [Brassica rapa]	sp|Q9XF43|KCS6_ARATH	363	E:9e-123	RecName: Full=3-ketoacyl-CoA synthase 6;^Eukaryota; Viridiplantae; Streptophyta; Embryophyta; Tracheophyta; Spermatophyta; Magnoliophyta; eudicotyledons; core eudicotyledons; rosids; malvids; Brassicales; Brassicaceae; Camelineae; Arabidopsis
c29299_g1	gi|685375634|ref|XP_009120862.1|	1992	0	PREDICTED: probable pectinesterase 53 [Brassica rapa]	sp|Q8VYZ3|PME53_ARATH	717	E:0	RecName: Full=Probable pectinesterase 53;^Eukaryota; Viridiplantae; Streptophyta; Embryophyta; Tracheophyta; Spermatophyta; Magnoliophyta; eudicotyledons; core eudicotyledons; rosids; malvids; Brassicales; Brassicaceae; Camelineae; Arabidopsis
c35714_g1	gi|685302023|ref|XP_009141714.1|	864	1e-107	PREDICTED: neutral ceramidase-like [Brassica rapa]	sp|Q304B9|NCASE_ARATH	306	E:3e-97	RecName: Full=Neutral ceramidase;^Eukaryota; Viridiplantae; Streptophyta; Embryophyta; Tracheophyta; Spermatophyta; Magnoliophyta; eudicotyledons; core eudicotyledons; rosids; malvids; Brassicales; Brassicaceae; Camelineae; Arabidopsis
c8323_g1	gi|685320780|ref|XP_009150428.1|	3761	0	PREDICTED: diacylglycerol kinase 2 [Brassica rapa]	sp|Q39017|DGK1_ARATH	723	E:0	RecName: Full=Diacylglycerol kinase 1;^Eukaryota; Viridiplantae; Streptophyta; Embryophyta; Tracheophyta; Spermatophyta; Magnoliophyta; eudicotyledons; core eudicotyledons; rosids; malvids; Brassicales; Brassicaceae; Camelineae; Arabidopsis
c44445_g1	gi|685314856|ref|XP_009148034.1|	1194	3e-161	PREDICTED: L-ascorbate peroxidase 1, cytosolic-like isoform X1 [Brassica rapa]	sp|Q05431|APX1_ARATH	424	E:1e-146	RecName: Full=L-ascorbate peroxidase 1, cytosolic;^Eukaryota; Viridiplantae; Streptophyta; Embryophyta; Tracheophyta; Spermatophyta; Magnoliophyta; eudicotyledons; core eudicotyledons; rosids; malvids; Brassicales; Brassicaceae; Camelineae; Arabidopsis
c3612_g1	gi|151413570|gb|ABS11239.1|	414	3e-48	vacuolar H+-pyrophosphatase [Eriobotrya japonica]	sp|P31414|AVP1_ARATH	161	E:6e-46	RecName: Full=Pyrophosphate-energized vacuolar membrane proton pump 1;^Eukaryota; Viridiplantae; Streptophyta; Embryophyta; Tracheophyta; Spermatophyta; Magnoliophyta; eudicotyledons; core eudicotyledons; rosids; malvids; Brassicales; Brassicaceae; Camelineae; Arabidopsis
c33903_g1	gi|685339326|ref|XP_009106594.1|	766	9e-162	PREDICTED: alpha-1,3/1,6-mannosyltransferase ALG2 [Brassica rapa]	sp|Q9DBE8|ALG2_MOUSE	156	E:7e-69	RecName: Full=Alpha-1,3/1,6-mannosyltransferase ALG2;^Eukaryota; Metazoa; Chordata; Craniata; Vertebrata; Euteleostomi; Mammalia; Eutheria; Euarchontoglires; Glires; Rodentia; Sciurognathi; Muroidea; Muridae; Murinae; Mus; Mus`sp|Q9DBE8|ALG2_MOUSE
c22203_g2	gi|685291922|ref|XP_009136898.1|	1508	0	PREDICTED: ABC transporter B family member 9 [Brassica rapa]	sp|Q9M0M2|AB9B_ARATH	501	E:1e-166	RecName: Full=ABC transporter B family member 9;^Eukaryota; Viridiplantae; Streptophyta; Embryophyta; Tracheophyta; Spermatophyta; Magnoliophyta; eudicotyledons; core eudicotyledons; rosids; malvids; Brassicales; Brassicaceae; Camelineae; Arabidopsis`sp|Q9M0M2|AB9B_ARATH
c31632_g1	gi|674939861|emb|CDX93541.1|	2016	0	BnaA06g05070D [Brassica napus]	sp|Q8T4E1|GPI8_DROME	362	E:3e-119	RecName: Full=Putative GPI-anchor transamidase;^Eukaryota; Metazoa; Ecdysozoa; Arthropoda; Hexapoda; Insecta; Pterygota; Neoptera; Endopterygota; Diptera; Brachycera; Muscomorpha; Ephydroidea; Drosophilidae; Drosophila; Sophophora
c35557_g1	gi|674907668|emb|CDY25349.1|	2962	0	BnaA05g19350D [Brassica napus]	sp|Q39085|DIM_ARATH	1093	E:0	RecName: Full=Delta(24)-sterol reductase;^Eukaryota; Viridiplantae; Streptophyta; Embryophyta; Tracheophyta; Spermatophyta; Magnoliophyta; eudicotyledons; core eudicotyledons; rosids; malvids; Brassicales; Brassicaceae; Camelineae; Arabidopsis
c44613_g1	gi|685300153|ref|XP_009140817.1|	328	2e-35	PREDICTED: 60S acidic ribosomal protein P2-2-like [Brassica rapa]	sp|Q9SLF7|RLA22_ARATH	105	E:5e-27	RecName: Full=60S acidic ribosomal protein P2-2;^Eukaryota; Viridiplantae; Streptophyta; Embryophyta; Tracheophyta; Spermatophyta; Magnoliophyta; eudicotyledons; core eudicotyledons; rosids; malvids; Brassicales; Brassicaceae; Camelineae; Arabidopsis
c30891_g1	gi|674892896|emb|CDY39934.1|	2143	0	BnaA09g15160D [Brassica napus]	sp|Q9FMY1|C86B1_ARATH	316	E:3e-98	RecName: Full=Cytochrome P450 86B1;^Eukaryota; Viridiplantae; Streptophyta; Embryophyta; Tracheophyta; Spermatophyta; Magnoliophyta; eudicotyledons; core eudicotyledons; rosids; malvids; Brassicales; Brassicaceae; Camelineae; Arabidopsis
c34776_g1	gi|685285132|ref|XP_009133472.1|	2250	0	PREDICTED: vacuolar amino acid transporter 1-like [Brassica rapa]	sp|P47082|AVT1_YEAST	133	E:5e-32	RecName: Full=Vacuolar amino acid transporter 1;^Eukaryota; Fungi; Dikarya; Ascomycota; Saccharomycotina; Saccharomycetes; Saccharomycetales; Saccharomycetaceae; Saccharomyces
c7997_g1	gi|674945818|emb|CDX87313.1|	765	1e-94	BnaA07g35600D [Brassica napus]	sp|P31414|AVP1_ARATH	277	E:2e-87	RecName: Full=Pyrophosphate-energized vacuolar membrane proton pump 1;^Eukaryota; Viridiplantae; Streptophyta; Embryophyta; Tracheophyta; Spermatophyta; Magnoliophyta; eudicotyledons; core eudicotyledons; rosids; malvids; Brassicales; Brassicaceae; Camelineae; Arabidopsis
c24212_g1	gi|685324725|ref|XP_009151941.1|	2776	0	PREDICTED: cytochrome P450 86A7-like [Brassica rapa]	sp|Q9FMY1|C86B1_ARATH	316	E:1e-97	RecName: Full=Cytochrome P450 86B1;^Eukaryota; Viridiplantae; Streptophyta; Embryophyta; Tracheophyta; Spermatophyta; Magnoliophyta; eudicotyledons; core eudicotyledons; rosids; malvids; Brassicales; Brassicaceae; Camelineae; Arabidopsis
c19345_g1	gi|674891517|emb|CDY41294.1|	1263	4e-173	BnaA01g12450D [Brassica napus]	sp|Q1EC69|SMO12_ARATH	452	E:5e-159	RecName: Full=Methylsterol monooxygenase 1-2;^Eukaryota; Viridiplantae; Streptophyta; Embryophyta; Tracheophyta; Spermatophyta; Magnoliophyta; eudicotyledons; core eudicotyledons; rosids; malvids; Brassicales; Brassicaceae; Camelineae; Arabidopsis
c4675_g2	gi|674954675|emb|CDX79148.1|	1125	1e-148	BnaA01g12150D [Brassica napus]	sp|O04928|CDS1_ARATH	327	E:8e-107	RecName: Full=Phosphatidate cytidylyltransferase;^Eukaryota; Viridiplantae; Streptophyta; Embryophyta; Tracheophyta; Spermatophyta; Magnoliophyta; eudicotyledons; core eudicotyledons; rosids; malvids; Brassicales; Brassicaceae; Camelineae; Arabidopsis
c32112_g1	gi|685286980|ref|XP_009134420.1|	408	1e-46	PREDICTED: V-type proton ATPase subunit F [Brassica rapa]	sp|Q9ZQX4|VATF_ARATH	159	E:5e-47	RecName: Full=V-type proton ATPase subunit F;^Eukaryota; Viridiplantae; Streptophyta; Embryophyta; Tracheophyta; Spermatophyta; Magnoliophyta; eudicotyledons; core eudicotyledons; rosids; malvids; Brassicales; Brassicaceae; Camelineae; Arabidopsis`sp|Q9ZQX4|VATF_ARATH
c35403_g1	gi|685371267|ref|XP_009119325.1|	2043	0	PREDICTED: 3-ketoacyl-CoA synthase 17 [Brassica rapa]	sp|Q5XEP9|KCS17_ARATH	733	E:0	RecName: Full=3-ketoacyl-CoA synthase 17;^Eukaryota; Viridiplantae; Streptophyta; Embryophyta; Tracheophyta; Spermatophyta; Magnoliophyta; eudicotyledons; core eudicotyledons; rosids; malvids; Brassicales; Brassicaceae; Camelineae; Arabidopsis
c2076_g1	gi|685340918|ref|XP_009107218.1|	2240	0	PREDICTED: 7-dehydrocholesterol reductase [Brassica rapa]	sp|Q9LDU6|ST7R_ARATH	827	E:0	RecName: Full=7-dehydrocholesterol reductase;^Eukaryota; Viridiplantae; Streptophyta; Embryophyta; Tracheophyta; Spermatophyta; Magnoliophyta; eudicotyledons; core eudicotyledons; rosids; malvids; Brassicales; Brassicaceae; Camelineae; Arabidopsis
c32046_g1	gi|685327883|ref|XP_009102206.1|	1555	0	PREDICTED: homogentisate phytyltransferase 1, chloroplastic [Brassica rapa]	sp|Q8VWJ1|HPT1_ARATH	523	E:0	RecName: Full=Homogentisate phytyltransferase 1, chloroplastic;^Eukaryota; Viridiplantae; Streptophyta; Embryophyta; Tracheophyta; Spermatophyta; Magnoliophyta; eudicotyledons; core eudicotyledons; rosids; malvids; Brassicales; Brassicaceae; Camelineae; Arabidopsis`sp|Q8VWJ1|HPT1_ARATH
c33050_g1	gi|186461767|gb|ACC78512.1|	1091	2e-147	PASTICCINO 2 [Brassica rapa subsp. pekinensis]	sp|Q8VZB2|PAS2_ARATH	397	E:4e-138	RecName: Full=Very-long-chain (3R)-3-hydroxyacyl-[acyl-carrier protein] dehydratase PASTICCINO 2;^Eukaryota; Viridiplantae; Streptophyta; Embryophyta; Tracheophyta; Spermatophyta; Magnoliophyta; eudicotyledons; core eudicotyledons; rosids; malvids; Brassicales; Brassicaceae; Camelineae; Arabidopsis
c33046_g4	gi|674908312|emb|CDY24847.1|	2183	0	BnaA08g14630D [Brassica napus]	sp|Q9C5M8|PLY18_ARATH	761	E:0	RecName: Full=Probable pectate lyase 18;^Eukaryota; Viridiplantae; Streptophyta; Embryophyta; Tracheophyta; Spermatophyta; Magnoliophyta; eudicotyledons; core eudicotyledons; rosids; malvids; Brassicales; Brassicaceae; Camelineae; Arabidopsis
c30762_g1	gi|685261939|ref|XP_009148035.1|	758	2e-99	PREDICTED: ferredoxin-2 [Brassica rapa]	sp|Q9ZQG8|FER3_ARATH	94.4	E:3e-22	RecName: Full=Ferredoxin-3, chloroplastic;^Eukaryota; Viridiplantae; Streptophyta; Embryophyta; Tracheophyta; Spermatophyta; Magnoliophyta; eudicotyledons; core eudicotyledons; rosids; malvids; Brassicales; Brassicaceae; Camelineae; Arabidopsis
c22977_g1	gi|685381165|ref|XP_009123186.1|	2331	0	PREDICTED: aminoacylase-1-like [Brassica rapa]	sp|Q99JW2|ACY1_MOUSE	333	E:7e-107	RecName: Full=Aminoacylase-1;^Eukaryota; Metazoa; Chordata; Craniata; Vertebrata; Euteleostomi; Mammalia; Eutheria; Euarchontoglires; Glires; Rodentia; Sciurognathi; Muroidea; Muridae; Murinae; Mus; Mus
c20716_g1	gi|685356200|ref|XP_009113025.1|	762	3e-96	PREDICTED: lysophospholipid acyltransferase 2 [Brassica rapa]	sp|O42916|ALE1_SCHPO	81.6	E:2e-16	RecName: Full=Lysophospholipid acyltransferase;^Eukaryota; Fungi; Dikarya; Ascomycota; Taphrinomycotina; Schizosaccharomycetes; Schizosaccharomycetales; Schizosaccharomycetaceae; Schizosaccharomyces
c30535_g1	gi|685345515|ref|XP_009108892.1|	1085	6e-145	PREDICTED: vesicle-associated membrane protein 711 [Brassica rapa]	sp|O49377|VA711_ARATH	409	E:6e-141	RecName: Full=Vesicle-associated membrane protein 711;^Eukaryota; Viridiplantae; Streptophyta; Embryophyta; Tracheophyta; Spermatophyta; Magnoliophyta; eudicotyledons; core eudicotyledons; rosids; malvids; Brassicales; Brassicaceae; Camelineae; Arabidopsis
c20657_g1	gi|685369564|ref|XP_009118623.1|	1267	2e-171	PREDICTED: probable pectate lyase 1 isoform X2 [Brassica rapa]	sp|Q940Q1|PLY1_ARATH	483	E:6e-169	RecName: Full=Probable pectate lyase 1;^Eukaryota; Viridiplantae; Streptophyta; Embryophyta; Tracheophyta; Spermatophyta; Magnoliophyta; eudicotyledons; core eudicotyledons; rosids; malvids; Brassicales; Brassicaceae; Camelineae; Arabidopsis
c17710_g1	gi|685338692|ref|XP_009106349.1|	648	8e-83	PREDICTED: ER lumen protein-retaining receptor A-like [Brassica rapa]	sp|P35402|ERD2_ARATH	239	E:1e-78	RecName: Full=ER lumen protein retaining receptor;^Eukaryota; Viridiplantae; Streptophyta; Embryophyta; Tracheophyta; Spermatophyta; Magnoliophyta; eudicotyledons; core eudicotyledons; rosids; malvids; Brassicales; Brassicaceae; Camelineae; Arabidopsis
c46114_g1	gi|685256340|ref|XP_009136666.1|	508	1e-59	PREDICTED: cytochrome P450 81F1-like [Brassica rapa]	sp|O65790|C81F1_ARATH	125	E:2e-33	RecName: Full=Cytochrome P450 81F1;^Eukaryota; Viridiplantae; Streptophyta; Embryophyta; Tracheophyta; Spermatophyta; Magnoliophyta; eudicotyledons; core eudicotyledons; rosids; malvids; Brassicales; Brassicaceae; Camelineae; Arabidopsis
c33388_g1	gi|685316989|ref|XP_009149089.1|	2458	0	PREDICTED: chitobiosyldiphosphodolichol beta-mannosyltransferase-like [Brassica rapa]	sp|Q921Q3|ALG1_MOUSE	342	E:1e-104	RecName: Full=Chitobiosyldiphosphodolichol beta-mannosyltransferase;^Eukaryota; Metazoa; Chordata; Craniata; Vertebrata; Euteleostomi; Mammalia; Eutheria; Euarchontoglires; Glires; Rodentia; Sciurognathi; Muroidea; Muridae; Murinae; Mus; Mus
c33388_g1	gi|685316989|ref|XP_009149089.1|	2458	0	PREDICTED: chitobiosyldiphosphodolichol beta-mannosyltransferase-like [Brassica rapa]	sp|Q921Q3|ALG1_MOUSE	342	E:1e-104	RecName: Full=Chitobiosyldiphosphodolichol beta-mannosyltransferase;^Eukaryota; Metazoa; Chordata; Craniata; Vertebrata; Euteleostomi; Mammalia; Eutheria; Euarchontoglires; Glires; Rodentia; Sciurognathi; Muroidea; Muridae; Murinae; Mus; Mus
c51067_g1	gi|685347243|ref|XP_009109544.1|	466	1e-56	PREDICTED: probable CDP-diacylglycerol--inositol 3-phosphatidyltransferase 2 [Brassica rapa]	sp|Q8GUK6|PIS2_ARATH	181	E:5e-57	RecName: Full=Probable CDP-diacylglycerol--inositol 3-phosphatidyltransferase 2;^Eukaryota; Viridiplantae; Streptophyta; Embryophyta; Tracheophyta; Spermatophyta; Magnoliophyta; eudicotyledons; core eudicotyledons; rosids; malvids; Brassicales; Brassicaceae; Camelineae; Arabidopsis
c36013_g6	gi|674963161|emb|CDX69393.1|	1861	0	BnaA10g17420D [Brassica napus]	sp|Q8TEQ8|PIGO_HUMAN	275	E:5e-81	RecName: Full=GPI ethanolamine phosphate transferase 3;^Eukaryota; Metazoa; Chordata; Craniata; Vertebrata; Euteleostomi; Mammalia; Eutheria; Euarchontoglires; Primates; Haplorrhini; Catarrhini; Hominidae; Homo
c20476_g1	gi|674892460|emb|CDY40336.1|	1414	0	BnaA10g27320D [Brassica napus]	sp|P47082|AVT1_YEAST	80.5	E:2e-14	RecName: Full=Vacuolar amino acid transporter 1;^Eukaryota; Fungi; Dikarya; Ascomycota; Saccharomycotina; Saccharomycetes; Saccharomycetales; Saccharomycetaceae; Saccharomyces`sp|P47082|AVT1_YEAST
c20476_g1	gi|674892460|emb|CDY40336.1|	1414	0	BnaA10g27320D [Brassica napus]	sp|P47082|AVT1_YEAST	80.5	E:2e-14	RecName: Full=Vacuolar amino acid transporter 1;^Eukaryota; Fungi; Dikarya; Ascomycota; Saccharomycotina; Saccharomycetes; Saccharomycetales; Saccharomycetaceae; Saccharomyces`sp|P47082|AVT1_YEAST
c35423_g2	gi|674929056|emb|CDY04197.1|	1097	2e-147	BnaC06g26180D [Brassica napus]	sp|Q8LBA6|PIS1_ARATH	402	E:4e-139	RecName: Full=CDP-diacylglycerol--inositol 3-phosphatidyltransferase 1;^Eukaryota; Viridiplantae; Streptophyta; Embryophyta; Tracheophyta; Spermatophyta; Magnoliophyta; eudicotyledons; core eudicotyledons; rosids; malvids; Brassicales; Brassicaceae; Camelineae; Arabidopsis
c30147_g1	gi|685270688|ref|XP_009126370.1|	1673	0	PREDICTED: thermospermine synthase ACAULIS5-like [Brassica rapa]	sp|Q9S7X6|ACL5_ARATH	610	E:0	RecName: Full=Thermospermine synthase ACAULIS5;^Eukaryota; Viridiplantae; Streptophyta; Embryophyta; Tracheophyta; Spermatophyta; Magnoliophyta; eudicotyledons; core eudicotyledons; rosids; malvids; Brassicales; Brassicaceae; Camelineae; Arabidopsis`sp|Q9S7X6|ACL5_ARATH
c35153_g2	gi|685365634|ref|XP_009116921.1|	1668	0	PREDICTED: dnaJ homolog subfamily B member 11 [Brassica rapa]	sp|Q6TUG0|DJB11_RAT	274	E:2e-85	RecName: Full=DnaJ homolog subfamily B member 11;^Eukaryota; Metazoa; Chordata; Craniata; Vertebrata; Euteleostomi; Mammalia; Eutheria; Euarchontoglires; Glires; Rodentia; Sciurognathi; Muroidea; Muridae; Murinae; Rattus
c15580_g1	gi|674906918|emb|CDY26267.1|	722	1e-94	BnaA06g11500D [Brassica napus]	sp|Q9SHH6|GSTUO_ARATH	234	E:9e-77	RecName: Full=Glutathione S-transferase U24;^Eukaryota; Viridiplantae; Streptophyta; Embryophyta; Tracheophyta; Spermatophyta; Magnoliophyta; eudicotyledons; core eudicotyledons; rosids; malvids; Brassicales; Brassicaceae; Camelineae; Arabidopsis
c33554_g1	gi|674952823|emb|CDX80385.1|	815	7e-103	BnaC07g30590D [Brassica napus]	sp|P42733|RS113_ARATH	286	E:4e-95	RecName: Full=40S ribosomal protein S11-3;^Eukaryota; Viridiplantae; Streptophyta; Embryophyta; Tracheophyta; Spermatophyta; Magnoliophyta; eudicotyledons; core eudicotyledons; rosids; malvids; Brassicales; Brassicaceae; Camelineae; Arabidopsis
c19439_g1	gi|674878360|emb|CDY53664.1|	2251	0	BnaA05g34510D [Brassica napus]	sp|Q9XEE9|ALG11_ARATH	809	E:0	RecName: Full=GDP-Man:Man(3)GlcNAc(2)-PP-Dol alpha-1,2-mannosyltransferase;^Eukaryota; Viridiplantae; Streptophyta; Embryophyta; Tracheophyta; Spermatophyta; Magnoliophyta; eudicotyledons; core eudicotyledons; rosids; malvids; Brassicales; Brassicaceae; Camelineae; Arabidopsis
c34821_g1	gi|685321682|ref|XP_009150789.1|	4175	0	PREDICTED: serine/threonine-protein kinase/endoribonuclease IRE1a [Brassica rapa]	sp|P32361|IRE1_YEAST	295	E:4e-83	RecName: Full=Serine/threonine-protein kinase/endoribonuclease IRE1;^Eukaryota; Fungi; Dikarya; Ascomycota; Saccharomycotina; Saccharomycetes; Saccharomycetales; Saccharomycetaceae; Saccharomyces
c37731_g1	gi|685310933|ref|XP_009146041.1|	837	4e-110	PREDICTED: peroxidase 29 isoform X1 [Brassica rapa]	sp|Q9LSP0|PER29_ARATH	286	E:2e-95	RecName: Full=Peroxidase 29;^Eukaryota; Viridiplantae; Streptophyta; Embryophyta; Tracheophyta; Spermatophyta; Magnoliophyta; eudicotyledons; core eudicotyledons; rosids; malvids; Brassicales; Brassicaceae; Camelineae; Arabidopsis
c36036_g1	gi|685256506|ref|XP_009144397.1|	2332	0	PREDICTED: long chain base biosynthesis protein 1 [Brassica rapa]	sp|Q94IB8|LCB1_ARATH	835	E:0	RecName: Full=Long chain base biosynthesis protein 1;^Eukaryota; Viridiplantae; Streptophyta; Embryophyta; Tracheophyta; Spermatophyta; Magnoliophyta; eudicotyledons; core eudicotyledons; rosids; malvids; Brassicales; Brassicaceae; Camelineae; Arabidopsis
c34546_g3	gi|674957959|emb|CDX75351.1|	2779	0	BnaA01g03510D [Brassica napus]	sp|Q94F62|BAK1_ARATH	1009	E:0	RecName: Full=BRASSINOSTEROID INSENSITIVE 1-associated receptor kinase 1;^Eukaryota; Viridiplantae; Streptophyta; Embryophyta; Tracheophyta; Spermatophyta; Magnoliophyta; eudicotyledons; core eudicotyledons; rosids; malvids; Brassicales; Brassicaceae; Camelineae; Arabidopsis
c33973_g1	gi|685350957|ref|XP_009110950.1|	3836	0	PREDICTED: neutral ceramidase-like [Brassica rapa]	sp|Q304B9|NCASE_ARATH	1018	E:0	RecName: Full=Neutral ceramidase;^Eukaryota; Viridiplantae; Streptophyta; Embryophyta; Tracheophyta; Spermatophyta; Magnoliophyta; eudicotyledons; core eudicotyledons; rosids; malvids; Brassicales; Brassicaceae; Camelineae; Arabidopsis
c35921_g1	gi|685322390|ref|XP_009151038.1|	2391	0	PREDICTED: cytochrome P450 71B11-like [Brassica rapa]	sp|P58049|C71BB_ARATH	817	E:0	RecName: Full=Cytochrome P450 71B11;^Eukaryota; Viridiplantae; Streptophyta; Embryophyta; Tracheophyta; Spermatophyta; Magnoliophyta; eudicotyledons; core eudicotyledons; rosids; malvids; Brassicales; Brassicaceae; Camelineae; Arabidopsis
c36694_g1	gi|685300354|ref|XP_009140911.1|	4282	0	PREDICTED: vacuolar proton ATPase a1 [Brassica rapa]	sp|Q8RWZ7|VHAA1_ARATH	1563	E:0	RecName: Full=Vacuolar proton ATPase a1;^Eukaryota; Viridiplantae; Streptophyta; Embryophyta; Tracheophyta; Spermatophyta; Magnoliophyta; eudicotyledons; core eudicotyledons; rosids; malvids; Brassicales; Brassicaceae; Camelineae; Arabidopsis
c34213_g1	gi|685264697|ref|XP_009111201.1|	2829	0	PREDICTED: EH domain-containing protein 1-like isoform X1 [Brassica rapa]	sp|Q5E9R3|EHD1_BOVIN	467	E:1e-155	RecName: Full=EH domain-containing protein 1;^Eukaryota; Metazoa; Chordata; Craniata; Vertebrata; Euteleostomi; Mammalia; Eutheria; Laurasiatheria; Cetartiodactyla; Ruminantia; Pecora; Bovidae; Bovinae; Bos
c36292_g1	gi|685321044|ref|XP_009150540.1|	4065	0	PREDICTED: beta-D-xylosidase 4 [Brassica rapa]	sp|Q9FLG1|BXL4_ARATH	1441	E:0	RecName: Full=Beta-D-xylosidase 4;^Eukaryota; Viridiplantae; Streptophyta; Embryophyta; Tracheophyta; Spermatophyta; Magnoliophyta; eudicotyledons; core eudicotyledons; rosids; malvids; Brassicales; Brassicaceae; Camelineae; Arabidopsis
c24950_g1	gi|685381365|ref|XP_009123267.1|	2561	0	PREDICTED: probable pectinesterase/pectinesterase inhibitor 32 isoform X1 [Brassica rapa]	sp|Q9LXK7|PME32_ARATH	836	E:0	RecName: Full=Probable pectinesterase/pectinesterase inhibitor 32;^Eukaryota; Viridiplantae; Streptophyta; Embryophyta; Tracheophyta; Spermatophyta; Magnoliophyta; eudicotyledons; core eudicotyledons; rosids; malvids; Brassicales; Brassicaceae; Camelineae; Arabidopsis
c34539_g1	gi|674958534|emb|CDX74778.1|	2859	0	BnaA05g05240D [Brassica napus]	sp|O23066|C86A2_ARATH	850	E:0	RecName: Full=Cytochrome P450 86A2;^Eukaryota; Viridiplantae; Streptophyta; Embryophyta; Tracheophyta; Spermatophyta; Magnoliophyta; eudicotyledons; core eudicotyledons; rosids; malvids; Brassicales; Brassicaceae; Camelineae; Arabidopsis
c22854_g1	gi|674883867|emb|CDY48603.1|	718	4e-89	BnaA01g07620D [Brassica napus]	sp|Q9US04|GGT1_SCHPO	83.6	E:7e-18	RecName: Full=Gamma-glutamyltranspeptidase 1;^Eukaryota; Fungi; Dikarya; Ascomycota; Taphrinomycotina; Schizosaccharomycetes; Schizosaccharomycetales; Schizosaccharomycetaceae; Schizosaccharomyces
c39561_g1	gi|685275270|ref|XP_009128630.1|	912	4e-121	PREDICTED: methylsterol monooxygenase 1-1 [Brassica rapa]	sp|Q8L7W5|SMO11_ARATH	319	E:4e-108	RecName: Full=Methylsterol monooxygenase 1-1;^Eukaryota; Viridiplantae; Streptophyta; Embryophyta; Tracheophyta; Spermatophyta; Magnoliophyta; eudicotyledons; core eudicotyledons; rosids; malvids; Brassicales; Brassicaceae; Camelineae; Arabidopsis
c32019_g1	gi|685382617|ref|XP_009123759.1|	1712	0	PREDICTED: chlorophyll synthase, chloroplastic [Brassica rapa]	sp|Q38833|CHLG_ARATH	625	E:0	RecName: Full=Chlorophyll synthase, chloroplastic;^Eukaryota; Viridiplantae; Streptophyta; Embryophyta; Tracheophyta; Spermatophyta; Magnoliophyta; eudicotyledons; core eudicotyledons; rosids; malvids; Brassicales; Brassicaceae; Camelineae; Arabidopsis
c42967_g1	gi|685366104|ref|XP_009117122.1|	972	8e-123	PREDICTED: ATPase 5, plasma membrane-type [Brassica rapa]	sp|Q9SJB3|PMA5_ARATH	343	E:9e-111	RecName: Full=ATPase 5, plasma membrane-type;^Eukaryota; Viridiplantae; Streptophyta; Embryophyta; Tracheophyta; Spermatophyta; Magnoliophyta; eudicotyledons; core eudicotyledons; rosids; malvids; Brassicales; Brassicaceae; Camelineae; Arabidopsis
c339_g1	gi|674852797|emb|CDY71322.1|	764	3e-98	BnaC08g49050D, partial [Brassica napus]	sp|Q9SK52|PER18_ARATH	254	E:2e-82	RecName: Full=Peroxidase 18;^Eukaryota; Viridiplantae; Streptophyta; Embryophyta; Tracheophyta; Spermatophyta; Magnoliophyta; eudicotyledons; core eudicotyledons; rosids; malvids; Brassicales; Brassicaceae; Camelineae; Arabidopsis
c30746_g2	gi|685327243|ref|XP_009101951.1|	3331	0	PREDICTED: probable galacturonosyltransferase 3 isoform X1 [Brassica rapa]	sp|Q0WQD2|GAUT3_ARATH	1118	E:0	RecName: Full=Probable galacturonosyltransferase 3;^Eukaryota; Viridiplantae; Streptophyta; Embryophyta; Tracheophyta; Spermatophyta; Magnoliophyta; eudicotyledons; core eudicotyledons; rosids; malvids; Brassicales; Brassicaceae; Camelineae; Arabidopsis
c21732_g1	gi|685368548|ref|XP_009118185.1|	2841	0	PREDICTED: pectinesterase/pectinesterase inhibitor 18 [Brassica rapa]	sp|Q1JPL7|PME18_ARATH	978	E:0	RecName: Full=Pectinesterase/pectinesterase inhibitor 18;^Eukaryota; Viridiplantae; Streptophyta; Embryophyta; Tracheophyta; Spermatophyta; Magnoliophyta; eudicotyledons; core eudicotyledons; rosids; malvids; Brassicales; Brassicaceae; Camelineae; Arabidopsis
c34983_g1	gi|685348965|ref|XP_009110163.1|	1771	0	PREDICTED: phosphatidylinositol 4-phosphate 5-kinase 5-like [Brassica rapa]	sp|Q56YP2|PI5K1_ARATH	120	E:7e-27	RecName: Full=Phosphatidylinositol 4-phosphate 5-kinase 1;^Eukaryota; Viridiplantae; Streptophyta; Embryophyta; Tracheophyta; Spermatophyta; Magnoliophyta; eudicotyledons; core eudicotyledons; rosids; malvids; Brassicales; Brassicaceae; Camelineae; Arabidopsis`sp|Q56YP2|PI5K1_ARATH
c31153_g1	gi|674908587|emb|CDY24540.1|	1679	0	BnaA01g22440D [Brassica napus]	sp|Q0WUA3|MENA_ARATH	505	E:7e-175	RecName: Full=1,4-dihydroxy-2-naphthoate polyprenyltransferase, chloroplastic;^Eukaryota; Viridiplantae; Streptophyta; Embryophyta; Tracheophyta; Spermatophyta; Magnoliophyta; eudicotyledons; core eudicotyledons; rosids; malvids; Brassicales; Brassicaceae; Camelineae; Arabidopsis
c35736_g2	gi|674884578|emb|CDY47940.1|	4624	0	BnaA02g08160D [Brassica napus]	sp|P20431|PMA3_ARATH	1651	E:0	RecName: Full=ATPase 3, plasma membrane-type;^Eukaryota; Viridiplantae; Streptophyta; Embryophyta; Tracheophyta; Spermatophyta; Magnoliophyta; eudicotyledons; core eudicotyledons; rosids; malvids; Brassicales; Brassicaceae; Camelineae; Arabidopsis
c44804_g1	gi|685290569|ref|XP_009136247.1|	785	7e-104	PREDICTED: pathogenesis-related protein 1-like [Brassica rapa]	sp|P33154|PR1_ARATH	239	E:9e-79	RecName: Full=Pathogenesis-related protein 1;^Eukaryota; Viridiplantae; Streptophyta; Embryophyta; Tracheophyta; Spermatophyta; Magnoliophyta; eudicotyledons; core eudicotyledons; rosids; malvids; Brassicales; Brassicaceae; Camelineae; Arabidopsis
c20564_g1	gi|685259573|ref|XP_009136100.1|	1544	0	PREDICTED: methylsterol monooxygenase 1-3 [Brassica rapa]	sp|F4JLZ6|SMO13_ARATH	542	E:0	RecName: Full=Methylsterol monooxygenase 1-3;^Eukaryota; Viridiplantae; Streptophyta; Embryophyta; Tracheophyta; Spermatophyta; Magnoliophyta; eudicotyledons; core eudicotyledons; rosids; malvids; Brassicales; Brassicaceae; Camelineae; Arabidopsis
c33049_g1	gi|685316198|ref|XP_009148713.1|	1392	0	PREDICTED: sphinganine C(4)-monooxygenase 2 [Brassica rapa]	sp|Q9AST3|SBH2_ARATH	505	E:1e-176	RecName: Full=Sphinganine C(4)-monooxygenase 2;^Eukaryota; Viridiplantae; Streptophyta; Embryophyta; Tracheophyta; Spermatophyta; Magnoliophyta; eudicotyledons; core eudicotyledons; rosids; malvids; Brassicales; Brassicaceae; Camelineae; Arabidopsis
c24484_g1	gi|685373423|ref|XP_009120121.1|	1958	0	PREDICTED: cytochrome c oxidase assembly protein COX15 [Brassica rapa]	sp|Q9FKT8|COX15_ARATH	727	E:0	RecName: Full=Cytochrome c oxidase assembly protein COX15;^Eukaryota; Viridiplantae; Streptophyta; Embryophyta; Tracheophyta; Spermatophyta; Magnoliophyta; eudicotyledons; core eudicotyledons; rosids; malvids; Brassicales; Brassicaceae; Camelineae; Arabidopsis
c26815_g1	gi|674886643|emb|CDY45972.1|	1349	0	BnaA09g12940D [Brassica napus]	sp|Q6ZWT7|MBOA2_HUMAN	109	E:1e-25	RecName: Full=Lysophospholipid acyltransferase 2;^Eukaryota; Metazoa; Chordata; Craniata; Vertebrata; Euteleostomi; Mammalia; Eutheria; Euarchontoglires; Primates; Haplorrhini; Catarrhini; Hominidae; Homo
c2892_g1	gi|674886395|emb|CDY46211.1|	1245	5e-167	BnaA07g03590D [Brassica napus]	sp|Q9SIX1|KCS9_ARATH	431	E:3e-147	RecName: Full=3-ketoacyl-CoA synthase 9;^Eukaryota; Viridiplantae; Streptophyta; Embryophyta; Tracheophyta; Spermatophyta; Magnoliophyta; eudicotyledons; core eudicotyledons; rosids; malvids; Brassicales; Brassicaceae; Camelineae; Arabidopsis
c32109_g1	gi|685285631|ref|XP_009133727.1|	2065	0	PREDICTED: uncharacterized protein At4g17910 isoform X2 [Brassica rapa]	sp|B3H6K1|Y4791_ARATH	672	E:0	RecName: Full=Uncharacterized protein At4g17910;^Eukaryota; Viridiplantae; Streptophyta; Embryophyta; Tracheophyta; Spermatophyta; Magnoliophyta; eudicotyledons; core eudicotyledons; rosids; malvids; Brassicales; Brassicaceae; Camelineae; Arabidopsis
c32654_g1	gi|685379710|ref|XP_009122553.1|	2729	0	PREDICTED: 3-ketoacyl-CoA synthase 11 [Brassica rapa]	sp|O48780|KCS11_ARATH	969	E:0	RecName: Full=3-ketoacyl-CoA synthase 11;^Eukaryota; Viridiplantae; Streptophyta; Embryophyta; Tracheophyta; Spermatophyta; Magnoliophyta; eudicotyledons; core eudicotyledons; rosids; malvids; Brassicales; Brassicaceae; Camelineae; Arabidopsis
c32727_g1	gi|674895620|emb|CDY37205.1|	1859	0	BnaA09g08260D [Brassica napus]	sp|Q02527|MGAT3_RAT	90.9	E:6e-18	RecName: Full=Beta-1,4-mannosyl-glycoprotein 4-beta-N-acetylglucosaminyltransferase;^Eukaryota; Metazoa; Chordata; Craniata; Vertebrata; Euteleostomi; Mammalia; Eutheria; Euarchontoglires; Glires; Rodentia; Sciurognathi; Muroidea; Muridae; Murinae; Rattus
c32869_g2	gi|674922808|emb|CDY10413.1|	751	5e-98	BnaCnng03140D [Brassica napus]	sp|P49201|RS232_ARATH	284	E:4e-96	RecName: Full=40S ribosomal protein S23-2;^Eukaryota; Viridiplantae; Streptophyta; Embryophyta; Tracheophyta; Spermatophyta; Magnoliophyta; eudicotyledons; core eudicotyledons; rosids; malvids; Brassicales; Brassicaceae; Camelineae; Arabidopsis
c4166_g1	gi|674928463|emb|CDY04958.1|	684	5e-85	BnaAnng01400D [Brassica napus]	sp|P48622|FAD3D_ARATH	224	E:3e-69	RecName: Full=Temperature-sensitive omega-3 fatty acid desaturase, chloroplastic;^Eukaryota; Viridiplantae; Streptophyta; Embryophyta; Tracheophyta; Spermatophyta; Magnoliophyta; eudicotyledons; core eudicotyledons; rosids; malvids; Brassicales; Brassicaceae; Camelineae; Arabidopsis
c13694_g1	gi|685363950|ref|XP_009116193.1|	2506	0	PREDICTED: protein disulfide isomerase-like 1-3 [Brassica rapa]	sp|Q8VX13|PDI13_ARATH	862	E:0	RecName: Full=Protein disulfide isomerase-like 1-3;^Eukaryota; Viridiplantae; Streptophyta; Embryophyta; Tracheophyta; Spermatophyta; Magnoliophyta; eudicotyledons; core eudicotyledons; rosids; malvids; Brassicales; Brassicaceae; Camelineae; Arabidopsis
c19720_g1	gi|685271254|ref|XP_009126666.1|	1016	8e-136	PREDICTED: very-long-chain (3R)-3-hydroxyacyl-CoA dehydratase 2 [Brassica rapa]	sp|Q2KIP8|HACD2_BOVIN	123	E:3e-31	RecName: Full=Very-long-chain (3R)-3-hydroxyacyl-[acyl-carrier protein] dehydratase 2;^Eukaryota; Metazoa; Chordata; Craniata; Vertebrata; Euteleostomi; Mammalia; Eutheria; Laurasiatheria; Cetartiodactyla; Ruminantia; Pecora; Bovidae; Bovinae; Bos
c4462_g1	gi|685358018|ref|XP_009113714.1|	727	3e-87	PREDICTED: ABC transporter B family member 14 [Brassica rapa]	sp|Q9C7F2|AB14B_ARATH	258	E:5e-79	RecName: Full=ABC transporter B family member 14;^Eukaryota; Viridiplantae; Streptophyta; Embryophyta; Tracheophyta; Spermatophyta; Magnoliophyta; eudicotyledons; core eudicotyledons; rosids; malvids; Brassicales; Brassicaceae; Camelineae; Arabidopsis
c26894_g1	gi|685345302|ref|XP_009108811.1|	2684	0	PREDICTED: probable pectinesterase/pectinesterase inhibitor 44 [Brassica rapa]	sp|Q9SMY7|PME44_ARATH	903	E:0	RecName: Full=Probable pectinesterase/pectinesterase inhibitor 44;^Eukaryota; Viridiplantae; Streptophyta; Embryophyta; Tracheophyta; Spermatophyta; Magnoliophyta; eudicotyledons; core eudicotyledons; rosids; malvids; Brassicales; Brassicaceae; Camelineae; Arabidopsis
c30772_g1	gi|674934147|emb|CDX99302.1|	1168	0	BnaC05g34170D [Brassica napus]	sp|Q9LHN4|LPAT5_ARATH	422	E:0	RecName: Full=Probable 1-acyl-sn-glycerol-3-phosphate acyltransferase 5;^Eukaryota; Viridiplantae; Streptophyta; Embryophyta; Tracheophyta; Spermatophyta; Magnoliophyta; eudicotyledons; core eudicotyledons; rosids; malvids; Brassicales; Brassicaceae; Camelineae; Arabidopsis`sp|Q9LHN4|LPAT5_ARATH
c37517_g1	gi|685311261|ref|XP_009146202.1|	736	2e-93	PREDICTED: probable polygalacturonase At3g15720 isoform X2 [Brassica rapa]	sp|Q9LW07|PGLR3_ARATH	238	E:3e-75	RecName: Full=Probable polygalacturonase At3g15720;^Eukaryota; Viridiplantae; Streptophyta; Embryophyta; Tracheophyta; Spermatophyta; Magnoliophyta; eudicotyledons; core eudicotyledons; rosids; malvids; Brassicales; Brassicaceae; Camelineae; Arabidopsis
c33829_g1	gi|685324742|ref|XP_009151949.1|	2076	0	PREDICTED: beta-1,4-mannosyl-glycoprotein 4-beta-N-acetylglucosaminyltransferase isoform X2 [Brassica rapa]	sp|Q02527|MGAT3_RAT	81.3	E:5e-15	RecName: Full=Beta-1,4-mannosyl-glycoprotein 4-beta-N-acetylglucosaminyltransferase;^Eukaryota; Metazoa; Chordata; Craniata; Vertebrata; Euteleostomi; Mammalia; Eutheria; Euarchontoglires; Glires; Rodentia; Sciurognathi; Muroidea; Muridae; Murinae; Rattus
c32663_g1	gi|674927365|emb|CDY06144.1|	1900	0	BnaA09g36360D [Brassica napus]	sp|P94111|STS1_ARATH	157	E:4e-42	RecName: Full=Strictosidine synthase 1;^Eukaryota; Viridiplantae; Streptophyta; Embryophyta; Tracheophyta; Spermatophyta; Magnoliophyta; eudicotyledons; core eudicotyledons; rosids; malvids; Brassicales; Brassicaceae; Camelineae; Arabidopsis
c44431_g1	gi|685380327|ref|XP_009122843.1|	1798	0	PREDICTED: auxin transporter-like protein 1 isoform X1 [Brassica rapa]	sp|Q9LFB2|LAX1_ARATH	674	E:0	RecName: Full=Auxin transporter-like protein 1;^Eukaryota; Viridiplantae; Streptophyta; Embryophyta; Tracheophyta; Spermatophyta; Magnoliophyta; eudicotyledons; core eudicotyledons; rosids; malvids; Brassicales; Brassicaceae; Camelineae; Arabidopsis
c28855_g1	gi|674920607|emb|CDY12671.1|	2026	0	BnaA02g13390D [Brassica napus]	sp|Q9FXE5|FUCO3_ARATH	592	E:0	RecName: Full=Alpha-L-fucosidase 3;^Eukaryota; Viridiplantae; Streptophyta; Embryophyta; Tracheophyta; Spermatophyta; Magnoliophyta; eudicotyledons; core eudicotyledons; rosids; malvids; Brassicales; Brassicaceae; Camelineae; Arabidopsis
c30916_g1	gi|674884207|emb|CDY48265.1|	2566	0	BnaA05g10890D [Brassica napus]	sp|Q9C5Y2|KAO2_ARATH	872	E:0	RecName: Full=Ent-kaurenoic acid oxidase 2;^Eukaryota; Viridiplantae; Streptophyta; Embryophyta; Tracheophyta; Spermatophyta; Magnoliophyta; eudicotyledons; core eudicotyledons; rosids; malvids; Brassicales; Brassicaceae; Camelineae; Arabidopsis
c23880_g1	gi|685256044|ref|XP_009149095.1|	767	2e-92	PREDICTED: LOW QUALITY PROTEIN: vacuolar proton ATPase a3-like [Brassica rapa]	sp|Q8W4S4|VHAA3_ARATH	283	E:2e-87	RecName: Full=Vacuolar proton ATPase a3;^Eukaryota; Viridiplantae; Streptophyta; Embryophyta; Tracheophyta; Spermatophyta; Magnoliophyta; eudicotyledons; core eudicotyledons; rosids; malvids; Brassicales; Brassicaceae; Camelineae; Arabidopsis
c13775_g1	gi|685335416|ref|XP_009105107.1|	452	2e-50	PREDICTED: two-component response regulator ARR11-like isoform X1 [Brassica rapa]	sp|Q9FXD6|ARR11_ARATH	105	E:2e-25	RecName: Full=Two-component response regulator ARR11;^Eukaryota; Viridiplantae; Streptophyta; Embryophyta; Tracheophyta; Spermatophyta; Magnoliophyta; eudicotyledons; core eudicotyledons; rosids; malvids; Brassicales; Brassicaceae; Camelineae; Arabidopsis
c17885_g1	gi|685334428|ref|XP_009104741.1|	930	9e-124	PREDICTED: two-component response regulator ARR15-like [Brassica rapa]	sp|Q7G8V2|ARR15_ARATH	265	E:6e-87	RecName: Full=Two-component response regulator ARR15;^Eukaryota; Viridiplantae; Streptophyta; Embryophyta; Tracheophyta; Spermatophyta; Magnoliophyta; eudicotyledons; core eudicotyledons; rosids; malvids; Brassicales; Brassicaceae; Camelineae; Arabidopsis
c22273_g1	gi|674907148|emb|CDY25894.1|	2505	0	BnaC09g32660D [Brassica napus]	sp|Q9FKK7|XYLA_ARATH	914	E:0	RecName: Full=Xylose isomerase;^Eukaryota; Viridiplantae; Streptophyta; Embryophyta; Tracheophyta; Spermatophyta; Magnoliophyta; eudicotyledons; core eudicotyledons; rosids; malvids; Brassicales; Brassicaceae; Camelineae; Arabidopsis
c19990_g1	gi|674921838|emb|CDY11496.1|	1343	0	BnaA09g40620D [Brassica napus]	sp|Q67ZE1|HSDD2_ARATH	466	E:3e-160	RecName: Full=3beta-hydroxysteroid-dehydrogenase/decarboxylase isoform 2;^Eukaryota; Viridiplantae; Streptophyta; Embryophyta; Tracheophyta; Spermatophyta; Magnoliophyta; eudicotyledons; core eudicotyledons; rosids; malvids; Brassicales; Brassicaceae; Camelineae; Arabidopsis
c39327_g1	gi|674879199|emb|CDY52906.1|	2030	0	BnaA06g00120D [Brassica napus]	sp|P87131|CYSK2_SCHPO	329	E:1e-104	RecName: Full=Cysteine synthase 2;^Eukaryota; Fungi; Dikarya; Ascomycota; Taphrinomycotina; Schizosaccharomycetes; Schizosaccharomycetales; Schizosaccharomycetaceae; Schizosaccharomyces
c23973_g1	gi|674957108|emb|CDX76467.1|	2019	0	BnaA08g09330D [Brassica napus]	sp|Q13231|CHIT1_HUMAN	192	E:1e-53	RecName: Full=Chitotriosidase-1;^Eukaryota; Metazoa; Chordata; Craniata; Vertebrata; Euteleostomi; Mammalia; Eutheria; Euarchontoglires; Primates; Haplorrhini; Catarrhini; Hominidae; Homo
c27241_g1	gi|674932212|emb|CDY01156.1|	2412	0	BnaA04g06630D [Brassica napus]	sp|P48421|C83A1_ARATH	836	E:0	RecName: Full=Cytochrome P450 83A1;^Eukaryota; Viridiplantae; Streptophyta; Embryophyta; Tracheophyta; Spermatophyta; Magnoliophyta; eudicotyledons; core eudicotyledons; rosids; malvids; Brassicales; Brassicaceae; Camelineae; Arabidopsis
c46888_g1	gi|674939592|emb|CDX93729.1|	3560	0	BnaA09g23290D [Brassica napus]	sp|Q54NM9|STT3_DICDI	877	E:0	RecName: Full=Dolichyl-diphosphooligosaccharide--protein glycosyltransferase subunit STT3;^Eukaryota; Amoebozoa; Mycetozoa; Dictyosteliida; Dictyostelium
c12331_g1	gi|674864788|emb|CDY67983.1|	681	1e-81	BnaA09g53520D [Brassica napus]	sp|C0LGT6|EFR_ARATH	160	E:3e-44	RecName: Full=LRR receptor-like serine/threonine-protein kinase EFR;^Eukaryota; Viridiplantae; Streptophyta; Embryophyta; Tracheophyta; Spermatophyta; Magnoliophyta; eudicotyledons; core eudicotyledons; rosids; malvids; Brassicales; Brassicaceae; Camelineae; Arabidopsis`sp|C0LGT6|EFR_ARATH
c25851_g1	gi|685364277|ref|XP_009116336.1|	2894	0	PREDICTED: uncharacterized protein LOC103841540 isoform X2 [Brassica rapa]	sp|Q9UW26|PAPA_CANAL	61.2	E:2e-08	RecName: Full=Poly(A) polymerase PAPa;^Eukaryota; Fungi; Dikarya; Ascomycota; Saccharomycotina; Saccharomycetes; Saccharomycetales; mitosporic Saccharomycetales; Candida
c36341_g1	gi|685375645|ref|XP_009120866.1|	3517	0	PREDICTED: dolichyl-diphosphooligosaccharide--protein glycosyltransferase subunit STT3A [Brassica rapa]	sp|Q2KJI2|STT3A_BOVIN	697	E:0	RecName: Full=Dolichyl-diphosphooligosaccharide--protein glycosyltransferase subunit STT3A;^Eukaryota; Metazoa; Chordata; Craniata; Vertebrata; Euteleostomi; Mammalia; Eutheria; Laurasiatheria; Cetartiodactyla; Ruminantia; Pecora; Bovidae; Bovinae; Bos
c35533_g1	gi|674908322|emb|CDY24857.1|	3011	0	BnaA08g14530D [Brassica napus]	sp|Q8VYC8|RIN2_ARATH	1084	E:0	RecName: Full=E3 ubiquitin protein ligase RIN2;^Eukaryota; Viridiplantae; Streptophyta; Embryophyta; Tracheophyta; Spermatophyta; Magnoliophyta; eudicotyledons; core eudicotyledons; rosids; malvids; Brassicales; Brassicaceae; Camelineae; Arabidopsis
c15860_g1	gi|685290729|ref|XP_009136325.1|	1398	0	PREDICTED: L-ascorbate peroxidase 3, peroxisomal-like [Brassica rapa]	sp|Q42564|APX3_ARATH	451	E:2e-157	RecName: Full=L-ascorbate peroxidase 3, peroxisomal;^Eukaryota; Viridiplantae; Streptophyta; Embryophyta; Tracheophyta; Spermatophyta; Magnoliophyta; eudicotyledons; core eudicotyledons; rosids; malvids; Brassicales; Brassicaceae; Camelineae; Arabidopsis
c40608_g1	gi|685370713|ref|XP_009119090.1|	584	6e-73	PREDICTED: delta-9 acyl-lipid desaturase 1 [Brassica rapa]	sp|O65797|ADS1_ARATH	225	E:9e-73	RecName: Full=Delta-9 acyl-lipid desaturase 1;^Eukaryota; Viridiplantae; Streptophyta; Embryophyta; Tracheophyta; Spermatophyta; Magnoliophyta; eudicotyledons; core eudicotyledons; rosids; malvids; Brassicales; Brassicaceae; Camelineae; Arabidopsis
c32250_g2	gi|674897529|emb|CDY35309.1|	2791	0	BnaA04g15380D [Brassica napus]	sp|Q570B4|KCS10_ARATH	1039	E:0	RecName: Full=3-ketoacyl-CoA synthase 10;^Eukaryota; Viridiplantae; Streptophyta; Embryophyta; Tracheophyta; Spermatophyta; Magnoliophyta; eudicotyledons; core eudicotyledons; rosids; malvids; Brassicales; Brassicaceae; Camelineae; Arabidopsis
c35477_g1	gi|685361700|ref|XP_009115256.1|	2481	0	PREDICTED: protein transport protein Sec61 subunit alpha [Brassica rapa]	sp|Q54XK2|SC61A_DICDI	720	E:0	RecName: Full=Protein transport protein Sec61 subunit alpha;^Eukaryota; Amoebozoa; Mycetozoa; Dictyosteliida; Dictyostelium
c23136_g1	gi|685305184|ref|XP_009143314.1|	906	2e-119	PREDICTED: phosphatidylinositol N-acetylglucosaminyltransferase subunit P [Brassica rapa]	sp|O64792|PIGP_ARATH	196	E:4e-60	RecName: Full=Phosphatidylinositol N-acetylglucosaminyltransferase subunit P;^Eukaryota; Viridiplantae; Streptophyta; Embryophyta; Tracheophyta; Spermatophyta; Magnoliophyta; eudicotyledons; core eudicotyledons; rosids; malvids; Brassicales; Brassicaceae; Camelineae; Arabidopsis
c35677_g1	gi|685380081|ref|XP_009122719.1|	6070	0	PREDICTED: ethylene-insensitive protein 2 [Brassica rapa]	sp|Q9S814|EIN2_ARATH	2040	E:0	RecName: Full=Ethylene-insensitive protein 2;^Eukaryota; Viridiplantae; Streptophyta; Embryophyta; Tracheophyta; Spermatophyta; Magnoliophyta; eudicotyledons; core eudicotyledons; rosids; malvids; Brassicales; Brassicaceae; Camelineae; Arabidopsis
c32337_g1	gi|674880175|emb|CDY52027.1|	1876	0	BnaA08g31400D [Brassica napus]	sp|Q55512|DHAS_SYNY3	355	E:3e-117	RecName: Full=Aspartate-semialdehyde dehydrogenase;^Bacteria; Cyanobacteria; Chroococcales; Synechocystis
c50250_g1	gi|685331240|ref|XP_009103473.1|	482	3e-56	PREDICTED: serine/threonine-protein kinase SRK2I [Brassica rapa]	sp|Q39193|SRK2I_ARATH	182	E:2e-54	RecName: Full=Serine/threonine-protein kinase SRK2I;^Eukaryota; Viridiplantae; Streptophyta; Embryophyta; Tracheophyta; Spermatophyta; Magnoliophyta; eudicotyledons; core eudicotyledons; rosids; malvids; Brassicales; Brassicaceae; Camelineae; Arabidopsis`sp|Q39193|SRK2I_ARATH
c50250_g1	gi|685331240|ref|XP_009103473.1|	482	3e-56	PREDICTED: serine/threonine-protein kinase SRK2I [Brassica rapa]	sp|Q39193|SRK2I_ARATH	182	E:2e-54	RecName: Full=Serine/threonine-protein kinase SRK2I;^Eukaryota; Viridiplantae; Streptophyta; Embryophyta; Tracheophyta; Spermatophyta; Magnoliophyta; eudicotyledons; core eudicotyledons; rosids; malvids; Brassicales; Brassicaceae; Camelineae; Arabidopsis`sp|Q39193|SRK2I_ARATH
c26481_g1	gi|685303590|ref|XP_009142503.1|	814	1e-99	PREDICTED: dol-P-Man:Man(5)GlcNAc(2)-PP-Dol alpha-1,3-mannosyltransferase [Brassica rapa]	sp|O82244|ALG3_ARATH	282	E:4e-87	RecName: Full=Dol-P-Man:Man(5)GlcNAc(2)-PP-Dol alpha-1,3-mannosyltransferase;^Eukaryota; Viridiplantae; Streptophyta; Embryophyta; Tracheophyta; Spermatophyta; Magnoliophyta; eudicotyledons; core eudicotyledons; rosids; malvids; Brassicales; Brassicaceae; Camelineae; Arabidopsis`sp|O82244|ALG3_ARATH
c26481_g1	gi|685303590|ref|XP_009142503.1|	814	1e-99	PREDICTED: dol-P-Man:Man(5)GlcNAc(2)-PP-Dol alpha-1,3-mannosyltransferase [Brassica rapa]	sp|O82244|ALG3_ARATH	282	E:4e-87	RecName: Full=Dol-P-Man:Man(5)GlcNAc(2)-PP-Dol alpha-1,3-mannosyltransferase;^Eukaryota; Viridiplantae; Streptophyta; Embryophyta; Tracheophyta; Spermatophyta; Magnoliophyta; eudicotyledons; core eudicotyledons; rosids; malvids; Brassicales; Brassicaceae; Camelineae; Arabidopsis`sp|O82244|ALG3_ARATH
c16310_g1	gi|685375452|ref|XP_009120802.1|	657	9e-78	PREDICTED: LRR receptor-like serine/threonine-protein kinase EFR [Brassica rapa]	sp|C0LGT6|EFR_ARATH	194	E:1e-56	RecName: Full=LRR receptor-like serine/threonine-protein kinase EFR;^Eukaryota; Viridiplantae; Streptophyta; Embryophyta; Tracheophyta; Spermatophyta; Magnoliophyta; eudicotyledons; core eudicotyledons; rosids; malvids; Brassicales; Brassicaceae; Camelineae; Arabidopsis
c33258_g2	gi|674929252|emb|CDY04186.1|	1155	8e-156	BnaA09g19640D [Brassica napus]	sp|P25873|RK15_ARATH	401	E:4e-138	RecName: Full=50S ribosomal protein L15, chloroplastic;^Eukaryota; Viridiplantae; Streptophyta; Embryophyta; Tracheophyta; Spermatophyta; Magnoliophyta; eudicotyledons; core eudicotyledons; rosids; malvids; Brassicales; Brassicaceae; Camelineae; Arabidopsis
c36982_g1	gi|685290345|ref|XP_009136134.1|	2025	0	PREDICTED: indole-3-glycerol phosphate synthase, chloroplastic [Brassica rapa]	sp|P49572|TRPC_ARATH	679	E:0	RecName: Full=Indole-3-glycerol phosphate synthase, chloroplastic;^Eukaryota; Viridiplantae; Streptophyta; Embryophyta; Tracheophyta; Spermatophyta; Magnoliophyta; eudicotyledons; core eudicotyledons; rosids; malvids; Brassicales; Brassicaceae; Camelineae; Arabidopsis
c35916_g1	gi|685334309|ref|XP_009104697.1|	1394	0	PREDICTED: putative ER lumen protein-retaining receptor C28H8.4 [Brassica rapa]	sp|P48583|ERD2_CAEEL	107	E:1e-25	RecName: Full=ER lumen protein retaining receptor;^Eukaryota; Metazoa; Ecdysozoa; Nematoda; Chromadorea; Rhabditida; Rhabditoidea; Rhabditidae; Peloderinae; Caenorhabditis
c10960_g1	gi|685315596|ref|XP_009148420.1|	1793	0	PREDICTED: 15-cis-zeta-carotene isomerase, chloroplastic [Brassica rapa]	sp|Q9SAC0|ZCIS_ARATH	612	E:0	RecName: Full=15-cis-zeta-carotene isomerase, chloroplastic;^Eukaryota; Viridiplantae; Streptophyta; Embryophyta; Tracheophyta; Spermatophyta; Magnoliophyta; eudicotyledons; core eudicotyledons; rosids; malvids; Brassicales; Brassicaceae; Camelineae; Arabidopsis
c34899_g1	gi|685327683|ref|XP_009102132.1|	2491	0	PREDICTED: hexokinase-1 [Brassica rapa]	sp|Q42525|HXK1_ARATH	863	E:0	RecName: Full=Hexokinase-1;^Eukaryota; Viridiplantae; Streptophyta; Embryophyta; Tracheophyta; Spermatophyta; Magnoliophyta; eudicotyledons; core eudicotyledons; rosids; malvids; Brassicales; Brassicaceae; Camelineae; Arabidopsis
c17699_g1	gi|727486759|ref|XP_010419389.1|	632	6e-82	PREDICTED: pyrophosphate-energized vacuolar membrane proton pump 1-like, partial [Camelina sativa]	sp|P31414|AVP1_ARATH	241	E:5e-74	RecName: Full=Pyrophosphate-energized vacuolar membrane proton pump 1;^Eukaryota; Viridiplantae; Streptophyta; Embryophyta; Tracheophyta; Spermatophyta; Magnoliophyta; eudicotyledons; core eudicotyledons; rosids; malvids; Brassicales; Brassicaceae; Camelineae; Arabidopsis
c31842_g1	gi|674911567|emb|CDY21589.1|	1097	3e-148	BnaC09g47030D [Brassica napus]	sp|Q9LDZ0|HSP7J_ARATH	76.3	E:6e-14	RecName: Full=Heat shock 70 kDa protein 10, mitochondrial;^Eukaryota; Viridiplantae; Streptophyta; Embryophyta; Tracheophyta; Spermatophyta; Magnoliophyta; eudicotyledons; core eudicotyledons; rosids; malvids; Brassicales; Brassicaceae; Camelineae; Arabidopsis
c33753_g1	gi|674871894|emb|CDY62422.1|	2156	0	BnaA06g39380D [Brassica napus]	sp|Q8VZ59|YUC6_ARATH	738	E:0	RecName: Full=Flavin-containing monooxygenase YUCCA6;^Eukaryota; Viridiplantae; Streptophyta; Embryophyta; Tracheophyta; Spermatophyta; Magnoliophyta; eudicotyledons; core eudicotyledons; rosids; malvids; Brassicales; Brassicaceae; Camelineae; Arabidopsis
c15489_g1	gi|685297249|ref|XP_009139442.1|	3434	0	PREDICTED: nicastrin isoform X2 [Brassica rapa]	sp|Q8GUM5|NICA_ARATH	1183	E:0	RecName: Full=Nicastrin;^Eukaryota; Viridiplantae; Streptophyta; Embryophyta; Tracheophyta; Spermatophyta; Magnoliophyta; eudicotyledons; core eudicotyledons; rosids; malvids; Brassicales; Brassicaceae; Camelineae; Arabidopsis
c32830_g5	gi|674869000|emb|CDY65626.1|	2119	0	BnaC03g74840D [Brassica napus]	sp|Q93Z25|PLY22_ARATH	767	E:0	RecName: Full=Probable pectate lyase 22;^Eukaryota; Viridiplantae; Streptophyta; Embryophyta; Tracheophyta; Spermatophyta; Magnoliophyta; eudicotyledons; core eudicotyledons; rosids; malvids; Brassicales; Brassicaceae; Camelineae; Arabidopsis
c37867_g1	gi|674925008|emb|CDY08206.1|	1390	0	BnaA05g14130D [Brassica napus]	sp|Q42534|PME2_ARATH	456	E:6e-156	RecName: Full=Pectinesterase 2;^Eukaryota; Viridiplantae; Streptophyta; Embryophyta; Tracheophyta; Spermatophyta; Magnoliophyta; eudicotyledons; core eudicotyledons; rosids; malvids; Brassicales; Brassicaceae; Camelineae; Arabidopsis
c33977_g4	gi|685277211|ref|XP_009129560.1|	2550	0	PREDICTED: cytochrome P450 71B23-like [Brassica rapa]	sp|Q9LTM0|C71BN_ARATH	826	E:0	RecName: Full=Cytochrome P450 71B23;^Eukaryota; Viridiplantae; Streptophyta; Embryophyta; Tracheophyta; Spermatophyta; Magnoliophyta; eudicotyledons; core eudicotyledons; rosids; malvids; Brassicales; Brassicaceae; Camelineae; Arabidopsis
c47655_g1	gi|685280298|ref|XP_009131056.1|	932	7e-124	PREDICTED: protein-S-isoprenylcysteine O-methyltransferase B [Brassica rapa]	sp|Q93W54|ICMTB_ARATH	330	E:4e-112	RecName: Full=Protein-S-isoprenylcysteine O-methyltransferase B;^Eukaryota; Viridiplantae; Streptophyta; Embryophyta; Tracheophyta; Spermatophyta; Magnoliophyta; eudicotyledons; core eudicotyledons; rosids; malvids; Brassicales; Brassicaceae; Camelineae; Arabidopsis
c30500_g1	gi|688952809|ref|NP_001288903.1|	2721	0	two-component response regulator-like APRR1 [Brassica rapa]	sp|Q9LKL2|APRR1_ARATH	771	E:0	RecName: Full=Two-component response regulator-like APRR1;^Eukaryota; Viridiplantae; Streptophyta; Embryophyta; Tracheophyta; Spermatophyta; Magnoliophyta; eudicotyledons; core eudicotyledons; rosids; malvids; Brassicales; Brassicaceae; Camelineae; Arabidopsis
c26224_g1	gi|685256200|ref|XP_009129472.1|	2627	0	PREDICTED: phospho-2-dehydro-3-deoxyheptonate aldolase 1, chloroplastic [Brassica rapa]	sp|P29976|AROF_ARATH	965	E:0	RecName: Full=Phospho-2-dehydro-3-deoxyheptonate aldolase 1, chloroplastic;^Eukaryota; Viridiplantae; Streptophyta; Embryophyta; Tracheophyta; Spermatophyta; Magnoliophyta; eudicotyledons; core eudicotyledons; rosids; malvids; Brassicales; Brassicaceae; Camelineae; Arabidopsis
c27080_g1	gi|685347959|ref|XP_009109762.1|	2692	0	PREDICTED: sphingosine-1-phosphate lyase [Brassica rapa]	sp|Q9C509|SGPL_ARATH	959	E:0	RecName: Full=Sphingosine-1-phosphate lyase;^Eukaryota; Viridiplantae; Streptophyta; Embryophyta; Tracheophyta; Spermatophyta; Magnoliophyta; eudicotyledons; core eudicotyledons; rosids; malvids; Brassicales; Brassicaceae; Camelineae; Arabidopsis
c35250_g1	gi|685256757|ref|XP_009104931.1|	1309	2e-179	PREDICTED: uncharacterized protein LOC103830834 [Brassica rapa]	sp|Q2S2F5|KYNB_SALRD	87.8	E:4e-19	RecName: Full=Kynurenine formamidase;^Bacteria; Bacteroidetes; Bacteroidetes Order II. Incertae sedis; Rhodothermaceae; Salinibacter
c29697_g1	gi|685375122|ref|XP_009120693.1|	1931	0	PREDICTED: strictosidine synthase 3 [Brassica rapa]	sp|P92976|STS3_ARATH	167	E:1e-45	RecName: Full=Strictosidine synthase 3;^Eukaryota; Viridiplantae; Streptophyta; Embryophyta; Tracheophyta; Spermatophyta; Magnoliophyta; eudicotyledons; core eudicotyledons; rosids; malvids; Brassicales; Brassicaceae; Camelineae; Arabidopsis
c27753_g1	gi|685334535|ref|XP_009104778.1|	1389	0	PREDICTED: probable glycerophosphoryl diester phosphodiesterase 3 isoform X2 [Brassica rapa]	sp|P09394|GLPQ_ECOLI	107	E:6e-24	RecName: Full=Glycerophosphoryl diester phosphodiesterase;^Bacteria; Proteobacteria; Gammaproteobacteria; Enterobacteriales; Enterobacteriaceae; Escherichia
c34150_g1	gi|674865160|emb|CDY67806.1|	1287	2e-171	BnaA10g29300D [Brassica napus]	sp|Q67ZM7|PHYK2_ARATH	442	E:4e-150	RecName: Full=Probable phytol kinase 2, chloroplastic;^Eukaryota; Viridiplantae; Streptophyta; Embryophyta; Tracheophyta; Spermatophyta; Magnoliophyta; eudicotyledons; core eudicotyledons; rosids; malvids; Brassicales; Brassicaceae; Camelineae; Arabidopsis
c27240_g1	gi|685313270|ref|XP_009147217.1|	2751	0	PREDICTED: putative pectinesterase/pectinesterase inhibitor 22 [Brassica rapa]	sp|Q9M9W7|PME22_ARATH	952	E:0	RecName: Full=Putative pectinesterase/pectinesterase inhibitor 22;^Eukaryota; Viridiplantae; Streptophyta; Embryophyta; Tracheophyta; Spermatophyta; Magnoliophyta; eudicotyledons; core eudicotyledons; rosids; malvids; Brassicales; Brassicaceae; Camelineae; Arabidopsis
c32176_g1	gi|685317200|ref|XP_009149175.1|	1185	3e-160	PREDICTED: ubiquitin-conjugating enzyme E2 34 [Brassica rapa]	sp|Q9SHI7|UBC34_ARATH	434	E:7e-151	RecName: Full=Ubiquitin-conjugating enzyme E2 34;^Eukaryota; Viridiplantae; Streptophyta; Embryophyta; Tracheophyta; Spermatophyta; Magnoliophyta; eudicotyledons; core eudicotyledons; rosids; malvids; Brassicales; Brassicaceae; Camelineae; Arabidopsis
c2196_g1	gi|685285142|ref|XP_009133478.1|	2009	0	PREDICTED: strictosidine synthase 3 [Brassica rapa]	sp|P92976|STS3_ARATH	178	E:4e-50	RecName: Full=Strictosidine synthase 3;^Eukaryota; Viridiplantae; Streptophyta; Embryophyta; Tracheophyta; Spermatophyta; Magnoliophyta; eudicotyledons; core eudicotyledons; rosids; malvids; Brassicales; Brassicaceae; Camelineae; Arabidopsis
c35496_g1	gi|685352157|ref|XP_009111448.1|	2138	0	PREDICTED: CAAX prenyl protease 1 homolog [Brassica rapa]	sp|Q8RX88|FACE1_ARATH	792	E:0	RecName: Full=CAAX prenyl protease 1 homolog;^Eukaryota; Viridiplantae; Streptophyta; Embryophyta; Tracheophyta; Spermatophyta; Magnoliophyta; eudicotyledons; core eudicotyledons; rosids; malvids; Brassicales; Brassicaceae; Camelineae; Arabidopsis
c35193_g1	gi|685349211|ref|XP_009110250.1|	2544	0	PREDICTED: ATP sulfurylase 2-like [Brassica rapa]	sp|Q43870|APS2_ARATH	865	E:0	RecName: Full=ATP sulfurylase 2;^Eukaryota; Viridiplantae; Streptophyta; Embryophyta; Tracheophyta; Spermatophyta; Magnoliophyta; eudicotyledons; core eudicotyledons; rosids; malvids; Brassicales; Brassicaceae; Camelineae; Arabidopsis
c25910_g1	gi|685311239|ref|XP_009146193.1|	1867	0	PREDICTED: palmitoyl-monogalactosyldiacylglycerol delta-7 desaturase, chloroplastic [Brassica rapa]	sp|Q949X0|ADS3_ARATH	588	E:0	RecName: Full=Palmitoyl-monogalactosyldiacylglycerol delta-7 desaturase, chloroplastic;^Eukaryota; Viridiplantae; Streptophyta; Embryophyta; Tracheophyta; Spermatophyta; Magnoliophyta; eudicotyledons; core eudicotyledons; rosids; malvids; Brassicales; Brassicaceae; Camelineae; Arabidopsis
c31377_g1	gi|685261410|ref|XP_009145206.1|	1871	0	PREDICTED: uncharacterized protein LOC103868899 [Brassica rapa]	sp|Q56YP2|PI5K1_ARATH	109	E:2e-23	RecName: Full=Phosphatidylinositol 4-phosphate 5-kinase 1;^Eukaryota; Viridiplantae; Streptophyta; Embryophyta; Tracheophyta; Spermatophyta; Magnoliophyta; eudicotyledons; core eudicotyledons; rosids; malvids; Brassicales; Brassicaceae; Camelineae; Arabidopsis`sp|Q56YP2|PI5K1_ARATH
c36072_g5	gi|197941020|gb|ACH78246.1|	2471	0	NADH dehydrogenase subunit 4 [Arabidopsis thaliana]	sp|P93313|NU4M_ARATH	950	E:0	RecName: Full=NADH-ubiquinone oxidoreductase chain 4;^Eukaryota; Viridiplantae; Streptophyta; Embryophyta; Tracheophyta; Spermatophyta; Magnoliophyta; eudicotyledons; core eudicotyledons; rosids; malvids; Brassicales; Brassicaceae; Camelineae; Arabidopsis
c31565_g1	gi|685367945|ref|XP_009117931.1|	869	9e-113	PREDICTED: psbQ-like protein 1, chloroplastic [Brassica rapa]	sp|Q9XI73|PQL1_ARATH	288	E:4e-94	RecName: Full=PsbQ-like protein 1, chloroplastic;^Eukaryota; Viridiplantae; Streptophyta; Embryophyta; Tracheophyta; Spermatophyta; Magnoliophyta; eudicotyledons; core eudicotyledons; rosids; malvids; Brassicales; Brassicaceae; Camelineae; Arabidopsis
c35220_g1	gi|685314501|ref|XP_009147848.1|	4920	0	PREDICTED: alanine--tRNA ligase-like [Brassica rapa]	sp|P36428|SYA_ARATH	1738	E:0	RecName: Full=Alanine--tRNA ligase;^Eukaryota; Viridiplantae; Streptophyta; Embryophyta; Tracheophyta; Spermatophyta; Magnoliophyta; eudicotyledons; core eudicotyledons; rosids; malvids; Brassicales; Brassicaceae; Camelineae; Arabidopsis
c34204_g1	gi|685281928|ref|XP_009131876.1|	1156	8e-157	PREDICTED: vesicle-associated membrane protein 714-like [Brassica rapa]	sp|Q9FMR5|VA714_ARATH	433	E:1e-151	RecName: Full=Vesicle-associated membrane protein 714;^Eukaryota; Viridiplantae; Streptophyta; Embryophyta; Tracheophyta; Spermatophyta; Magnoliophyta; eudicotyledons; core eudicotyledons; rosids; malvids; Brassicales; Brassicaceae; Camelineae; Arabidopsis
c30742_g1	gi|674940203|emb|CDX93333.1|	687	7e-128	BnaC04g45630D [Brassica napus]	sp|Q38944|DET2_ARATH	236	E:7e-112	RecName: Full=Steroid 5-alpha-reductase DET2;^Eukaryota; Viridiplantae; Streptophyta; Embryophyta; Tracheophyta; Spermatophyta; Magnoliophyta; eudicotyledons; core eudicotyledons; rosids; malvids; Brassicales; Brassicaceae; Camelineae; Arabidopsis`sp|Q38944|DET2_ARATH
c13200_g1	gi|674907429|emb|CDY25579.1|	1124	6e-153	BnaA04g12710D [Brassica napus]	sp|Q8YUR4|FABZ_NOSS1	156	E:7e-45	RecName: Full=3-hydroxyacyl-[acyl-carrier-protein] dehydratase FabZ;^Bacteria; Cyanobacteria; Nostocales; Nostocaceae; Nostoc
c2881_g1	gi|685324675|ref|XP_009151920.1|	2340	0	PREDICTED: probable monodehydroascorbate reductase, cytoplasmic isoform 2 [Brassica rapa]	sp|Q9LK94|MDAR2_ARATH	829	E:0	RecName: Full=Probable monodehydroascorbate reductase, cytoplasmic isoform 2;^Eukaryota; Viridiplantae; Streptophyta; Embryophyta; Tracheophyta; Spermatophyta; Magnoliophyta; eudicotyledons; core eudicotyledons; rosids; malvids; Brassicales; Brassicaceae; Camelineae; Arabidopsis
c15860_g2	gi|685294900|ref|XP_009138334.1|	1457	0	PREDICTED: L-ascorbate peroxidase 3, peroxisomal [Brassica rapa]	sp|Q42564|APX3_ARATH	495	E:3e-174	RecName: Full=L-ascorbate peroxidase 3, peroxisomal;^Eukaryota; Viridiplantae; Streptophyta; Embryophyta; Tracheophyta; Spermatophyta; Magnoliophyta; eudicotyledons; core eudicotyledons; rosids; malvids; Brassicales; Brassicaceae; Camelineae; Arabidopsis
c24117_g1	gi|674890786|emb|CDY41994.1|	2932	0	BnaA01g05660D [Brassica napus]	sp|P19440|GGT1_HUMAN	348	E:3e-109	RecName: Full=Gamma-glutamyltranspeptidase 1;^Eukaryota; Metazoa; Chordata; Craniata; Vertebrata; Euteleostomi; Mammalia; Eutheria; Euarchontoglires; Primates; Haplorrhini; Catarrhini; Hominidae; Homo
c36518_g1	gi|674910252|emb|CDY22797.1|	1975	0	BnaA06g02800D [Brassica napus]	sp|Q9LPS1|HXK3_ARATH	718	E:0	RecName: Full=Hexokinase-3;^Eukaryota; Viridiplantae; Streptophyta; Embryophyta; Tracheophyta; Spermatophyta; Magnoliophyta; eudicotyledons; core eudicotyledons; rosids; malvids; Brassicales; Brassicaceae; Camelineae; Arabidopsis
c26906_g1	gi|685361138|ref|XP_009115007.1|	933	3e-155	PREDICTED: phosphoribosylglycinamide formyltransferase, chloroplastic [Brassica rapa]	sp|P52422|PUR3_ARATH	333	E:2e-123	RecName: Full=Phosphoribosylglycinamide formyltransferase, chloroplastic;^Eukaryota; Viridiplantae; Streptophyta; Embryophyta; Tracheophyta; Spermatophyta; Magnoliophyta; eudicotyledons; core eudicotyledons; rosids; malvids; Brassicales; Brassicaceae; Camelineae; Arabidopsis`sp|P52422|PUR3_ARATH
c34620_g1	gi|674947811|emb|CDX85593.1|	1796	0	BnaA02g02200D [Brassica napus]	sp|Q9LYK2|NRT27_ARATH	600	E:0	RecName: Full=High affinity nitrate transporter 2.7;^Eukaryota; Viridiplantae; Streptophyta; Embryophyta; Tracheophyta; Spermatophyta; Magnoliophyta; eudicotyledons; core eudicotyledons; rosids; malvids; Brassicales; Brassicaceae; Camelineae; Arabidopsis`sp|Q9LYK2|NRT27_ARATH
c16033_g1	gi|685304051|ref|XP_009142737.1|	1884	0	PREDICTED: strictosidine synthase 3-like [Brassica rapa]	sp|P92976|STS3_ARATH	166	E:3e-45	RecName: Full=Strictosidine synthase 3;^Eukaryota; Viridiplantae; Streptophyta; Embryophyta; Tracheophyta; Spermatophyta; Magnoliophyta; eudicotyledons; core eudicotyledons; rosids; malvids; Brassicales; Brassicaceae; Camelineae; Arabidopsis
c38732_g1	gi|685290566|ref|XP_009136246.1|	863	3e-116	PREDICTED: pathogenesis-related protein 1-like [Brassica rapa]	sp|P33154|PR1_ARATH	240	E:1e-79	RecName: Full=Pathogenesis-related protein 1;^Eukaryota; Viridiplantae; Streptophyta; Embryophyta; Tracheophyta; Spermatophyta; Magnoliophyta; eudicotyledons; core eudicotyledons; rosids; malvids; Brassicales; Brassicaceae; Camelineae; Arabidopsis
c36260_g3	gi|685270680|ref|XP_009126365.1|	1112	1e-148	PREDICTED: dr1-associated corepressor [Brassica rapa]	sp|Q42438|CDPK8_ARATH	189	E:1e-52	RecName: Full=Calcium-dependent protein kinase 8;^Eukaryota; Viridiplantae; Streptophyta; Embryophyta; Tracheophyta; Spermatophyta; Magnoliophyta; eudicotyledons; core eudicotyledons; rosids; malvids; Brassicales; Brassicaceae; Camelineae; Arabidopsis
c32229_g1	gi|674911120|emb|CDY22118.1|	1106	9e-150	BnaA09g01470D [Brassica napus]	sp|Q9ZR03|UCRIA_ARATH	384	E:1e-132	RecName: Full=Cytochrome b6-f complex iron-sulfur subunit, chloroplastic;^Eukaryota; Viridiplantae; Streptophyta; Embryophyta; Tracheophyta; Spermatophyta; Magnoliophyta; eudicotyledons; core eudicotyledons; rosids; malvids; Brassicales; Brassicaceae; Camelineae; Arabidopsis
c49411_g1	gi|685338605|ref|XP_009106317.1|	2686	0	PREDICTED: 3-hydroxy-3-methylglutaryl-coenzyme A reductase 1 [Brassica rapa]	sp|P14891|HMDH1_ARATH	949	E:0	RecName: Full=3-hydroxy-3-methylglutaryl-coenzyme A reductase 1;^Eukaryota; Viridiplantae; Streptophyta; Embryophyta; Tracheophyta; Spermatophyta; Magnoliophyta; eudicotyledons; core eudicotyledons; rosids; malvids; Brassicales; Brassicaceae; Camelineae; Arabidopsis
c36423_g1	gi|685355253|ref|XP_009112664.1|	1888	0	PREDICTED: NADH dehydrogenase [ubiquinone] 1 alpha subcomplex subunit 9, mitochondrial-like [Brassica rapa]	sp|Q9SK66|NDUA9_ARATH	683	E:0	RecName: Full=NADH dehydrogenase [ubiquinone] 1 alpha subcomplex subunit 9, mitochondrial;^Eukaryota; Viridiplantae; Streptophyta; Embryophyta; Tracheophyta; Spermatophyta; Magnoliophyta; eudicotyledons; core eudicotyledons; rosids; malvids; Brassicales; Brassicaceae; Camelineae; Arabidopsis
c21446_g1	gi|685323963|ref|XP_009151631.1|	850	5e-109	PREDICTED: glucose-1-phosphate adenylyltransferase small subunit, chloroplastic [Brassica rapa]	sp|P55228|GLGS_ARATH	222	E:7e-68	RecName: Full=Glucose-1-phosphate adenylyltransferase small subunit, chloroplastic;^Eukaryota; Viridiplantae; Streptophyta; Embryophyta; Tracheophyta; Spermatophyta; Magnoliophyta; eudicotyledons; core eudicotyledons; rosids; malvids; Brassicales; Brassicaceae; Camelineae; Arabidopsis
c23735_g1	gi|688952540|ref|NP_001288890.1|	1011	6e-135	beta-carotene 3-hydroxylase 1, chloroplastic [Brassica rapa]	sp|Q9SZZ8|BCH1_ARATH	341	E:2e-115	RecName: Full=Beta-carotene 3-hydroxylase 1, chloroplastic;^Eukaryota; Viridiplantae; Streptophyta; Embryophyta; Tracheophyta; Spermatophyta; Magnoliophyta; eudicotyledons; core eudicotyledons; rosids; malvids; Brassicales; Brassicaceae; Camelineae; Arabidopsis
c35012_g1	gi|685266785|ref|XP_009121576.1|	2450	0	PREDICTED: cytochrome P450 71B26-like [Brassica rapa]	sp|Q9LTL0|C71BQ_ARATH	788	E:0	RecName: Full=Cytochrome P450 71B26;^Eukaryota; Viridiplantae; Streptophyta; Embryophyta; Tracheophyta; Spermatophyta; Magnoliophyta; eudicotyledons; core eudicotyledons; rosids; malvids; Brassicales; Brassicaceae; Camelineae; Arabidopsis
c19973_g1	gi|685376358|ref|XP_009121127.1|	1091	5e-144	PREDICTED: 3-hydroxy-3-methylglutaryl-coenzyme A reductase 2 [Brassica rapa]	sp|P43256|HMDH2_ARATH	271	E:2e-85	RecName: Full=3-hydroxy-3-methylglutaryl-coenzyme A reductase 2;^Eukaryota; Viridiplantae; Streptophyta; Embryophyta; Tracheophyta; Spermatophyta; Magnoliophyta; eudicotyledons; core eudicotyledons; rosids; malvids; Brassicales; Brassicaceae; Camelineae; Arabidopsis
c39463_g1	gi|685360610|ref|XP_009114798.1|	745	3e-96	PREDICTED: 22.0 kDa heat shock protein-like [Brassica rapa]	sp|Q38806|HSP22_ARATH	218	E:2e-68	RecName: Full=22.0 kDa heat shock protein;^Eukaryota; Viridiplantae; Streptophyta; Embryophyta; Tracheophyta; Spermatophyta; Magnoliophyta; eudicotyledons; core eudicotyledons; rosids; malvids; Brassicales; Brassicaceae; Camelineae; Arabidopsis
c32384_g2	gi|685291143|ref|XP_009136524.1|	619	5e-78	PREDICTED: mitochondrial outer membrane protein porin 2 [Brassica rapa]	sp|Q9FJX3|VDAC2_ARATH	217	E:3e-69	RecName: Full=Mitochondrial outer membrane protein porin 2;^Eukaryota; Viridiplantae; Streptophyta; Embryophyta; Tracheophyta; Spermatophyta; Magnoliophyta; eudicotyledons; core eudicotyledons; rosids; malvids; Brassicales; Brassicaceae; Camelineae; Arabidopsis
c35141_g1	gi|674914095|emb|CDY19167.1|	3109	0	BnaA04g19070D [Brassica napus]	sp|O48779|BGL33_ARATH	960	E:0	RecName: Full=Beta-glucosidase 33;^Eukaryota; Viridiplantae; Streptophyta; Embryophyta; Tracheophyta; Spermatophyta; Magnoliophyta; eudicotyledons; core eudicotyledons; rosids; malvids; Brassicales; Brassicaceae; Camelineae; Arabidopsis
c34007_g1	gi|674893583|emb|CDY39205.1|	2081	0	BnaA03g50170D [Brassica napus]	sp|Q9M0B6|GAE1_ARATH	797	E:0	RecName: Full=UDP-glucuronate 4-epimerase 1;^Eukaryota; Viridiplantae; Streptophyta; Embryophyta; Tracheophyta; Spermatophyta; Magnoliophyta; eudicotyledons; core eudicotyledons; rosids; malvids; Brassicales; Brassicaceae; Camelineae; Arabidopsis
c10984_g2	gi|685365224|ref|XP_009116744.1|	1308	5e-175	PREDICTED: uncharacterized protein LOC103841908 [Brassica rapa]	sp|P73548|CDSA_SYNY3	164	E:1e-44	RecName: Full=Phosphatidate cytidylyltransferase;^Bacteria; Cyanobacteria; Chroococcales; Synechocystis
c27608_g1	gi|685328967|ref|XP_009102605.1|	1784	0	PREDICTED: ribonucleoside-diphosphate reductase small chain A [Brassica rapa]	sp|P50651|RIR2A_ARATH	650	E:0	RecName: Full=Ribonucleoside-diphosphate reductase small chain A;^Eukaryota; Viridiplantae; Streptophyta; Embryophyta; Tracheophyta; Spermatophyta; Magnoliophyta; eudicotyledons; core eudicotyledons; rosids; malvids; Brassicales; Brassicaceae; Camelineae; Arabidopsis
c20201_g1	gi|674885636|emb|CDY46906.1|	688	6e-84	BnaA09g12880D [Brassica napus]	sp|Q43348|INVA3_ARATH	194	E:4e-57	RecName: Full=Acid beta-fructofuranosidase 3, vacuolar;^Eukaryota; Viridiplantae; Streptophyta; Embryophyta; Tracheophyta; Spermatophyta; Magnoliophyta; eudicotyledons; core eudicotyledons; rosids; malvids; Brassicales; Brassicaceae; Camelineae; Arabidopsis
c36073_g1	gi|685334706|ref|XP_009104835.1|	3033	0	PREDICTED: protein HOTHEAD [Brassica rapa]	sp|Q9S746|HTH_ARATH	1113	E:0	RecName: Full=Protein HOTHEAD;^Eukaryota; Viridiplantae; Streptophyta; Embryophyta; Tracheophyta; Spermatophyta; Magnoliophyta; eudicotyledons; core eudicotyledons; rosids; malvids; Brassicales; Brassicaceae; Camelineae; Arabidopsis
c13312_g1	gi|237682406|gb|ACR10252.1|	2749	0	cytochrome P450 79f1 [Brassica rapa subsp. pekinensis]	sp|Q949U1|C79F1_ARATH	904	E:0	RecName: Full=Dihomomethionine N-hydroxylase;^Eukaryota; Viridiplantae; Streptophyta; Embryophyta; Tracheophyta; Spermatophyta; Magnoliophyta; eudicotyledons; core eudicotyledons; rosids; malvids; Brassicales; Brassicaceae; Camelineae; Arabidopsis
c4462_g2	gi|685358018|ref|XP_009113714.1|	619	4e-72	PREDICTED: ABC transporter B family member 14 [Brassica rapa]	sp|Q9C7F2|AB14B_ARATH	231	E:5e-69	RecName: Full=ABC transporter B family member 14;^Eukaryota; Viridiplantae; Streptophyta; Embryophyta; Tracheophyta; Spermatophyta; Magnoliophyta; eudicotyledons; core eudicotyledons; rosids; malvids; Brassicales; Brassicaceae; Camelineae; Arabidopsis`sp|Q9C7F2|AB14B_ARATH
c35108_g2	gi|685354031|ref|XP_009112164.1|	2153	0	PREDICTED: 4-alpha-glucanotransferase DPE1, chloroplastic/amyloplastic [Brassica rapa]	sp|Q9LV91|DPE1_ARATH	759	E:0	RecName: Full=4-alpha-glucanotransferase DPE1, chloroplastic/amyloplastic;^Eukaryota; Viridiplantae; Streptophyta; Embryophyta; Tracheophyta; Spermatophyta; Magnoliophyta; eudicotyledons; core eudicotyledons; rosids; malvids; Brassicales; Brassicaceae; Camelineae; Arabidopsis`sp|Q9LV91|DPE1_ARATH
c22845_g1	gi|685258182|ref|XP_009129507.1|	761	1e-95	PREDICTED: ABC transporter B family member 23, mitochondrial isoform X2 [Brassica rapa]	sp|Q9FUT3|AB23B_ARATH	272	E:8e-86	RecName: Full=ABC transporter B family member 23, mitochondrial;^Eukaryota; Viridiplantae; Streptophyta; Embryophyta; Tracheophyta; Spermatophyta; Magnoliophyta; eudicotyledons; core eudicotyledons; rosids; malvids; Brassicales; Brassicaceae; Camelineae; Arabidopsis
c41800_g1	gi|674953631|emb|CDX80062.1|	2721	0	BnaA05g00940D [Brassica napus]	sp|O48786|C734A_ARATH	420	E:2e-138	RecName: Full=Cytochrome P450 734A1;^Eukaryota; Viridiplantae; Streptophyta; Embryophyta; Tracheophyta; Spermatophyta; Magnoliophyta; eudicotyledons; core eudicotyledons; rosids; malvids; Brassicales; Brassicaceae; Camelineae; Arabidopsis
c35747_g1	gi|685350143|ref|XP_009110608.1|	2111	0	PREDICTED: uncharacterized protein LOC103836130 [Brassica rapa]	sp|Q02527|MGAT3_RAT	94.4	E:6e-19	RecName: Full=Beta-1,4-mannosyl-glycoprotein 4-beta-N-acetylglucosaminyltransferase;^Eukaryota; Metazoa; Chordata; Craniata; Vertebrata; Euteleostomi; Mammalia; Eutheria; Euarchontoglires; Glires; Rodentia; Sciurognathi; Muroidea; Muridae; Murinae; Rattus
c26065_g1	gi|674902983|emb|CDY29947.1|	2742	0	BnaC01g40610D [Brassica napus]	sp|O82772|BGL25_ARATH	932	E:0	RecName: Full=Probable inactive beta-glucosidase 25;^Eukaryota; Viridiplantae; Streptophyta; Embryophyta; Tracheophyta; Spermatophyta; Magnoliophyta; eudicotyledons; core eudicotyledons; rosids; malvids; Brassicales; Brassicaceae; Camelineae; Arabidopsis
c36011_g3	gi|674896342|emb|CDY36581.1|	3453	0	BnaA06g10340D [Brassica napus]	sp|P31414|AVP1_ARATH	1300	E:0	RecName: Full=Pyrophosphate-energized vacuolar membrane proton pump 1;^Eukaryota; Viridiplantae; Streptophyta; Embryophyta; Tracheophyta; Spermatophyta; Magnoliophyta; eudicotyledons; core eudicotyledons; rosids; malvids; Brassicales; Brassicaceae; Camelineae; Arabidopsis
c35986_g1	gi|674914090|emb|CDY19162.1|	4485	0	BnaA04g19020D [Brassica napus]	sp|Q5F418|PSMD1_CHICK	810	E:0	RecName: Full=26S proteasome non-ATPase regulatory subunit 1;^Eukaryota; Metazoa; Chordata; Craniata; Vertebrata; Euteleostomi; Archosauria; Dinosauria; Saurischia; Theropoda; Coelurosauria; Aves; Neognathae; Galliformes; Phasianidae; Phasianinae; Gallus
c38171_g1	gi|674964837|emb|CDX69299.1|	639	1e-78	BnaC01g01540D [Brassica napus]	sp|O65790|C81F1_ARATH	173	E:2e-50	RecName: Full=Cytochrome P450 81F1;^Eukaryota; Viridiplantae; Streptophyta; Embryophyta; Tracheophyta; Spermatophyta; Magnoliophyta; eudicotyledons; core eudicotyledons; rosids; malvids; Brassicales; Brassicaceae; Camelineae; Arabidopsis
c47186_g1	gi|674931463|emb|CDY01751.1|	2016	0	BnaC06g27910D [Brassica napus]	sp|Q9SFH9|HEM2_ARATH	731	E:0	RecName: Full=Delta-aminolevulinic acid dehydratase, chloroplastic;^Eukaryota; Viridiplantae; Streptophyta; Embryophyta; Tracheophyta; Spermatophyta; Magnoliophyta; eudicotyledons; core eudicotyledons; rosids; malvids; Brassicales; Brassicaceae; Camelineae; Arabidopsis
c34198_g1	gi|674964032|emb|CDX70264.1|	3579	0	BnaA10g26130D [Brassica napus]	sp|Q9LZA6|SDP1_ARATH	1263	E:0	RecName: Full=Triacylglycerol lipase SDP1;^Eukaryota; Viridiplantae; Streptophyta; Embryophyta; Tracheophyta; Spermatophyta; Magnoliophyta; eudicotyledons; core eudicotyledons; rosids; malvids; Brassicales; Brassicaceae; Camelineae; Arabidopsis
c35736_g5	gi|685278589|ref|XP_009130229.1|	4479	0	PREDICTED: ATPase 11, plasma membrane-type isoform X2 [Brassica rapa]	sp|Q9LV11|PMA11_ARATH	1710	E:0	RecName: Full=ATPase 11, plasma membrane-type;^Eukaryota; Viridiplantae; Streptophyta; Embryophyta; Tracheophyta; Spermatophyta; Magnoliophyta; eudicotyledons; core eudicotyledons; rosids; malvids; Brassicales; Brassicaceae; Camelineae; Arabidopsis
c24626_g1	gi|674928865|emb|CDY04565.1|	202	1e-16	BnaA07g13910D [Brassica napus]	sp|O50008|METE_ARATH	59.3	E:3e-09	RecName: Full=5-methyltetrahydropteroyltriglutamate--homocysteine methyltransferase;^Eukaryota; Viridiplantae; Streptophyta; Embryophyta; Tracheophyta; Spermatophyta; Magnoliophyta; eudicotyledons; core eudicotyledons; rosids; malvids; Brassicales; Brassicaceae; Camelineae; Arabidopsis
c30365_g1	gi|685358018|ref|XP_009113714.1|	4202	0	PREDICTED: ABC transporter B family member 14 [Brassica rapa]	sp|Q9C7F2|AB14B_ARATH	1436	E:0	RecName: Full=ABC transporter B family member 14;^Eukaryota; Viridiplantae; Streptophyta; Embryophyta; Tracheophyta; Spermatophyta; Magnoliophyta; eudicotyledons; core eudicotyledons; rosids; malvids; Brassicales; Brassicaceae; Camelineae; Arabidopsis`sp|Q9C7F2|AB14B_ARATH
c41168_g1	gi|33337546|gb|AAQ13424.1|AF039199_1	616	5e-78	sterol-4-methyl-oxidase [Arabidopsis thaliana]	sp|Q8L7W5|SMO11_ARATH	241	E:3e-79	RecName: Full=Methylsterol monooxygenase 1-1;^Eukaryota; Viridiplantae; Streptophyta; Embryophyta; Tracheophyta; Spermatophyta; Magnoliophyta; eudicotyledons; core eudicotyledons; rosids; malvids; Brassicales; Brassicaceae; Camelineae; Arabidopsis
c855_g1	gi|685257076|ref|XP_009119595.1|	494	2e-56	PREDICTED: aspartate--tRNA ligase, mitochondrial [Brassica rapa]	sp|B0K978|SYD_THEP3	65.9	E:1e-11	RecName: Full=Aspartate--tRNA ligase;^Bacteria; Firmicutes; Clostridia; Thermoanaerobacterales; Thermoanaerobacteraceae; Thermoanaerobacter
c26060_g1	gi|674854464|emb|CDY70991.1|	681	1e-84	BnaCnng70760D, partial [Brassica napus]	sp|O76767|ERD2_DROME	76.3	E:2e-14	RecName: Full=ER lumen protein retaining receptor;^Eukaryota; Metazoa; Ecdysozoa; Arthropoda; Hexapoda; Insecta; Pterygota; Neoptera; Endopterygota; Diptera; Brachycera; Muscomorpha; Ephydroidea; Drosophilidae; Drosophila; Sophophora
c26060_g1	gi|674854464|emb|CDY70991.1|	681	1e-84	BnaCnng70760D, partial [Brassica napus]	sp|O76767|ERD2_DROME	76.3	E:2e-14	RecName: Full=ER lumen protein retaining receptor;^Eukaryota; Metazoa; Ecdysozoa; Arthropoda; Hexapoda; Insecta; Pterygota; Neoptera; Endopterygota; Diptera; Brachycera; Muscomorpha; Ephydroidea; Drosophilidae; Drosophila; Sophophora
c46900_g1	gi|685261616|ref|XP_009146327.1|	1377	0	PREDICTED: ubiquitin-conjugating enzyme E2 32-like [Brassica rapa]	sp|Q9LSP7|UBC32_ARATH	394	E:6e-134	RecName: Full=Ubiquitin-conjugating enzyme E2 32;^Eukaryota; Viridiplantae; Streptophyta; Embryophyta; Tracheophyta; Spermatophyta; Magnoliophyta; eudicotyledons; core eudicotyledons; rosids; malvids; Brassicales; Brassicaceae; Camelineae; Arabidopsis
c33975_g1	gi|685265969|ref|XP_009117496.1|	2415	0	PREDICTED: 3-epi-6-deoxocathasterone 23-monooxygenase [Brassica rapa]	sp|Q94IA6|C90D1_ARATH	856	E:0	RecName: Full=3-epi-6-deoxocathasterone 23-monooxygenase;^Eukaryota; Viridiplantae; Streptophyta; Embryophyta; Tracheophyta; Spermatophyta; Magnoliophyta; eudicotyledons; core eudicotyledons; rosids; malvids; Brassicales; Brassicaceae; Camelineae; Arabidopsis
c29121_g1	gi|674944765|emb|CDX88832.1|	800	6e-100	BnaA03g08170D [Brassica napus]	sp|Q56078|BGLX_SALTY	64.3	E:1e-10	RecName: Full=Periplasmic beta-glucosidase;^Bacteria; Proteobacteria; Gammaproteobacteria; Enterobacteriales; Enterobacteriaceae; Salmonella
c4675_g1	gi|674954675|emb|CDX79148.1|	800	1e-103	BnaA01g12150D [Brassica napus]	sp|O04928|CDS1_ARATH	272	E:4e-89	RecName: Full=Phosphatidate cytidylyltransferase;^Eukaryota; Viridiplantae; Streptophyta; Embryophyta; Tracheophyta; Spermatophyta; Magnoliophyta; eudicotyledons; core eudicotyledons; rosids; malvids; Brassicales; Brassicaceae; Camelineae; Arabidopsis
c34830_g1	gi|685334646|ref|XP_009104809.1|	2282	0	PREDICTED: monoglyceride lipase-like [Brassica rapa]	sp|Q99685|MGLL_HUMAN	134	E:1e-33	RecName: Full=Monoglyceride lipase;^Eukaryota; Metazoa; Chordata; Craniata; Vertebrata; Euteleostomi; Mammalia; Eutheria; Euarchontoglires; Primates; Haplorrhini; Catarrhini; Hominidae; Homo
c33514_g1	gi|674913318|emb|CDY19720.1|	1828	0	BnaA09g03730D [Brassica napus]	sp|P46086|KIME_ARATH	629	E:0	RecName: Full=Mevalonate kinase;^Eukaryota; Viridiplantae; Streptophyta; Embryophyta; Tracheophyta; Spermatophyta; Magnoliophyta; eudicotyledons; core eudicotyledons; rosids; malvids; Brassicales; Brassicaceae; Camelineae; Arabidopsis
c35403_g2	gi|674911376|emb|CDY21665.1|	2685	0	BnaA09g44160D [Brassica napus]	sp|Q9LN49|KCS4_ARATH	954	E:0	RecName: Full=3-ketoacyl-CoA synthase 4;^Eukaryota; Viridiplantae; Streptophyta; Embryophyta; Tracheophyta; Spermatophyta; Magnoliophyta; eudicotyledons; core eudicotyledons; rosids; malvids; Brassicales; Brassicaceae; Camelineae; Arabidopsis
c33081_g1	gi|685303121|ref|XP_009142269.1|	1854	0	PREDICTED: protoheme IX farnesyltransferase, mitochondrial [Brassica rapa]	sp|O64886|COX10_ARATH	638	E:0	RecName: Full=Protoheme IX farnesyltransferase, mitochondrial;^Eukaryota; Viridiplantae; Streptophyta; Embryophyta; Tracheophyta; Spermatophyta; Magnoliophyta; eudicotyledons; core eudicotyledons; rosids; malvids; Brassicales; Brassicaceae; Camelineae; Arabidopsis
c34043_g1	gi|685284755|ref|XP_009133281.1|	1983	0	PREDICTED: ethanolamine-phosphate cytidylyltransferase-like [Brassica rapa]	sp|Q55BZ4|PCY2_DICDI	362	E:4e-119	RecName: Full=Ethanolamine-phosphate cytidylyltransferase;^Eukaryota; Amoebozoa; Mycetozoa; Dictyosteliida; Dictyostelium
c24139_g1	gi|674957280|emb|CDX76033.1|	2002	0	BnaA04g02970D [Brassica napus]	sp|P94111|STS1_ARATH	175	E:9e-49	RecName: Full=Strictosidine synthase 1;^Eukaryota; Viridiplantae; Streptophyta; Embryophyta; Tracheophyta; Spermatophyta; Magnoliophyta; eudicotyledons; core eudicotyledons; rosids; malvids; Brassicales; Brassicaceae; Camelineae; Arabidopsis
c23332_g1	gi|685380327|ref|XP_009122843.1|	694	7e-85	PREDICTED: auxin transporter-like protein 1 isoform X1 [Brassica rapa]	sp|Q9LFB2|LAX1_ARATH	227	E:6e-69	RecName: Full=Auxin transporter-like protein 1;^Eukaryota; Viridiplantae; Streptophyta; Embryophyta; Tracheophyta; Spermatophyta; Magnoliophyta; eudicotyledons; core eudicotyledons; rosids; malvids; Brassicales; Brassicaceae; Camelineae; Arabidopsis
c29693_g1	gi|685258765|ref|XP_009132598.1|	3437	0	PREDICTED: probable apyrase 7 [Brassica rapa]	sp|Q8K0L2|ENTP8_MOUSE	142	E:4e-34	RecName: Full=Ectonucleoside triphosphate diphosphohydrolase 8;^Eukaryota; Metazoa; Chordata; Craniata; Vertebrata; Euteleostomi; Mammalia; Eutheria; Euarchontoglires; Glires; Rodentia; Sciurognathi; Muroidea; Muridae; Murinae; Mus; Mus
c22989_g1	gi|685259062|ref|XP_009133895.1|	2199	0	PREDICTED: probable UDP-arabinose 4-epimerase 3 [Brassica rapa]	sp|Q9SUN3|ARAE3_ARATH	837	E:0	RecName: Full=Probable UDP-arabinose 4-epimerase 3;^Eukaryota; Viridiplantae; Streptophyta; Embryophyta; Tracheophyta; Spermatophyta; Magnoliophyta; eudicotyledons; core eudicotyledons; rosids; malvids; Brassicales; Brassicaceae; Camelineae; Arabidopsis
c30384_g1	gi|674926666|emb|CDY06746.1|	2256	0	BnaA10g05250D [Brassica napus]	sp|Q9FX01|HSDD1_ARATH	743	E:0	RecName: Full=3beta-hydroxysteroid-dehydrogenase/decarboxylase isoform 1;^Eukaryota; Viridiplantae; Streptophyta; Embryophyta; Tracheophyta; Spermatophyta; Magnoliophyta; eudicotyledons; core eudicotyledons; rosids; malvids; Brassicales; Brassicaceae; Camelineae; Arabidopsis
c35403_g6	gi|685326798|ref|XP_009101767.1|	706	2e-86	PREDICTED: 3-ketoacyl-CoA synthase 19 [Brassica rapa]	sp|Q9FG87|KCS19_ARATH	230	E:4e-70	RecName: Full=3-ketoacyl-CoA synthase 19;^Eukaryota; Viridiplantae; Streptophyta; Embryophyta; Tracheophyta; Spermatophyta; Magnoliophyta; eudicotyledons; core eudicotyledons; rosids; malvids; Brassicales; Brassicaceae; Camelineae; Arabidopsis
c36458_g2	gi|685305221|ref|XP_009143334.1|	1169	6e-157	PREDICTED: probable adenylate kinase 6, chloroplastic [Brassica rapa]	sp|Q9ZUU1|KADC1_ARATH	301	E:2e-98	RecName: Full=Probable adenylate kinase 1, chloroplastic;^Eukaryota; Viridiplantae; Streptophyta; Embryophyta; Tracheophyta; Spermatophyta; Magnoliophyta; eudicotyledons; core eudicotyledons; rosids; malvids; Brassicales; Brassicaceae; Camelineae; Arabidopsis
c14299_g1	gi|685374750|ref|XP_009120570.1|	1861	0	PREDICTED: thiol protease aleurain [Brassica rapa]	sp|Q8H166|ALEU_ARATH	667	E:0	RecName: Full=Thiol protease aleurain;^Eukaryota; Viridiplantae; Streptophyta; Embryophyta; Tracheophyta; Spermatophyta; Magnoliophyta; eudicotyledons; core eudicotyledons; rosids; malvids; Brassicales; Brassicaceae; Camelineae; Arabidopsis
c35783_g1	gi|685379959|ref|XP_009122657.1|	2795	0	PREDICTED: signal recognition particle 54 kDa protein, chloroplastic [Brassica rapa]	sp|P37107|SR54C_ARATH	966	E:0	RecName: Full=Signal recognition particle 54 kDa protein, chloroplastic;^Eukaryota; Viridiplantae; Streptophyta; Embryophyta; Tracheophyta; Spermatophyta; Magnoliophyta; eudicotyledons; core eudicotyledons; rosids; malvids; Brassicales; Brassicaceae; Camelineae; Arabidopsis
c13877_g1	gi|685361840|ref|XP_009115318.1|	2574	0	PREDICTED: 3-ketoacyl-CoA synthase 5 [Brassica rapa]	sp|Q9XF43|KCS6_ARATH	903	E:0	RecName: Full=3-ketoacyl-CoA synthase 6;^Eukaryota; Viridiplantae; Streptophyta; Embryophyta; Tracheophyta; Spermatophyta; Magnoliophyta; eudicotyledons; core eudicotyledons; rosids; malvids; Brassicales; Brassicaceae; Camelineae; Arabidopsis
c35029_g1	gi|685294854|ref|XP_009138312.1|	2254	0	PREDICTED: squalene synthase-like [Brassica rapa]	sp|P53799|FDFT_ARATH	796	E:0	RecName: Full=Squalene synthase;^Eukaryota; Viridiplantae; Streptophyta; Embryophyta; Tracheophyta; Spermatophyta; Magnoliophyta; eudicotyledons; core eudicotyledons; rosids; malvids; Brassicales; Brassicaceae; Camelineae; Arabidopsis
c24162_g1	gi|674865726|emb|CDY67539.1|	726	2e-94	BnaAnng24600D [Brassica napus]	sp|Q9M883|SC5D2_ARATH	254	E:4e-84	RecName: Full=Putative Delta(7)-sterol-C5(6)-desaturase 2;^Eukaryota; Viridiplantae; Streptophyta; Embryophyta; Tracheophyta; Spermatophyta; Magnoliophyta; eudicotyledons; core eudicotyledons; rosids; malvids; Brassicales; Brassicaceae; Camelineae; Arabidopsis
c41959_g1	gi|685371941|ref|XP_009119616.1|	3862	0	PREDICTED: probable beta-D-xylosidase 2 [Brassica rapa]	sp|Q94KD8|BXL2_ARATH	1403	E:0	RecName: Full=Probable beta-D-xylosidase 2;^Eukaryota; Viridiplantae; Streptophyta; Embryophyta; Tracheophyta; Spermatophyta; Magnoliophyta; eudicotyledons; core eudicotyledons; rosids; malvids; Brassicales; Brassicaceae; Camelineae; Arabidopsis
c35229_g1	gi|685324471|ref|XP_009151836.1|	5976	0	PREDICTED: ABC transporter B family member 19 [Brassica rapa]	sp|Q9LJX0|AB19B_ARATH	2253	E:0	RecName: Full=ABC transporter B family member 19;^Eukaryota; Viridiplantae; Streptophyta; Embryophyta; Tracheophyta; Spermatophyta; Magnoliophyta; eudicotyledons; core eudicotyledons; rosids; malvids; Brassicales; Brassicaceae; Camelineae; Arabidopsis
c32459_g2	gi|685322174|ref|XP_009150963.1|	2447	0	PREDICTED: serine/threonine-protein kinase/endoribonuclease IRE1b [Brassica rapa]	sp|O94537|PPK4_SCHPO	201	E:2e-54	RecName: Full=Serine/threonine-protein kinase ppk4;^Eukaryota; Fungi; Dikarya; Ascomycota; Taphrinomycotina; Schizosaccharomycetes; Schizosaccharomycetales; Schizosaccharomycetaceae; Schizosaccharomyces
c24141_g2	gi|685297852|ref|XP_009139711.1|	696	4e-90	PREDICTED: microsomal glutathione S-transferase 3-like [Brassica rapa]	sp|Q9CPU4|MGST3_MOUSE	110	E:2e-28	RecName: Full=Microsomal glutathione S-transferase 3;^Eukaryota; Metazoa; Chordata; Craniata; Vertebrata; Euteleostomi; Mammalia; Eutheria; Euarchontoglires; Glires; Rodentia; Sciurognathi; Muroidea; Muridae; Murinae; Mus; Mus
c33622_g1	gi|685348066|ref|XP_009109802.1|	1192	8e-162	PREDICTED: adenine phosphoribosyltransferase 1-like isoform X1 [Brassica rapa]	sp|P31166|APT1_ARATH	379	E:6e-130	RecName: Full=Adenine phosphoribosyltransferase 1, chloroplastic;^Eukaryota; Viridiplantae; Streptophyta; Embryophyta; Tracheophyta; Spermatophyta; Magnoliophyta; eudicotyledons; core eudicotyledons; rosids; malvids; Brassicales; Brassicaceae; Camelineae; Arabidopsis
c14870_g1	gi|685272783|ref|XP_009127454.1|	742	8e-97	PREDICTED: microsomal glutathione S-transferase 3 [Brassica rapa]	sp|Q9CPU4|MGST3_MOUSE	105	E:2e-26	RecName: Full=Microsomal glutathione S-transferase 3;^Eukaryota; Metazoa; Chordata; Craniata; Vertebrata; Euteleostomi; Mammalia; Eutheria; Euarchontoglires; Glires; Rodentia; Sciurognathi; Muroidea; Muridae; Murinae; Mus; Mus
c26031_g1	gi|674898579|emb|CDY34264.1|	3654	0	BnaA01g13670D [Brassica napus]	sp|Q9STX5|ENPL_ARATH	1350	E:0	RecName: Full=Endoplasmin homolog;^Eukaryota; Viridiplantae; Streptophyta; Embryophyta; Tracheophyta; Spermatophyta; Magnoliophyta; eudicotyledons; core eudicotyledons; rosids; malvids; Brassicales; Brassicaceae; Camelineae; Arabidopsis
c30444_g1	gi|674947183|emb|CDX86336.1|	1159	0	BnaA06g30530D [Brassica napus]	sp|Q3UDW8|HGNAT_MOUSE	63.5	E:3e-09	RecName: Full=Heparan-alpha-glucosaminide N-acetyltransferase;^Eukaryota; Metazoa; Chordata; Craniata; Vertebrata; Euteleostomi; Mammalia; Eutheria; Euarchontoglires; Glires; Rodentia; Sciurognathi; Muroidea; Muridae; Murinae; Mus; Mus`sp|Q3UDW8|HGNAT_MOUSE
c34626_g1	gi|685321637|ref|XP_009150770.1|	1435	0	PREDICTED: prolyl 4-hydroxylase 5 isoform X1 [Brassica rapa]	sp|Q20065|P4HA2_CAEEL	139	E:6e-35	RecName: Full=Prolyl 4-hydroxylase subunit alpha-2;^Eukaryota; Metazoa; Ecdysozoa; Nematoda; Chromadorea; Rhabditida; Rhabditoidea; Rhabditidae; Peloderinae; Caenorhabditis
c35403_g3	gi|685369954|ref|XP_009118793.1|	2599	0	PREDICTED: LOW QUALITY PROTEIN: 3-ketoacyl-CoA synthase 1-like [Brassica rapa]	sp|Q9MAM3|KCS1_ARATH	956	E:0	RecName: Full=3-ketoacyl-CoA synthase 1;^Eukaryota; Viridiplantae; Streptophyta; Embryophyta; Tracheophyta; Spermatophyta; Magnoliophyta; eudicotyledons; core eudicotyledons; rosids; malvids; Brassicales; Brassicaceae; Camelineae; Arabidopsis
c35328_g2	gi|674913833|emb|CDY19412.1|	1864	0	BnaC05g09210D [Brassica napus]	sp|P25856|G3PA_ARATH	660	E:0	RecName: Full=Glyceraldehyde-3-phosphate dehydrogenase A, chloroplastic;^Eukaryota; Viridiplantae; Streptophyta; Embryophyta; Tracheophyta; Spermatophyta; Magnoliophyta; eudicotyledons; core eudicotyledons; rosids; malvids; Brassicales; Brassicaceae; Camelineae; Arabidopsis
c32748_g1	gi|685363879|ref|XP_009116163.1|	2181	0	PREDICTED: vacuolar amino acid transporter 1 [Brassica rapa]	sp|P47082|AVT1_YEAST	135	E:1e-31	RecName: Full=Vacuolar amino acid transporter 1;^Eukaryota; Fungi; Dikarya; Ascomycota; Saccharomycotina; Saccharomycetes; Saccharomycetales; Saccharomycetaceae; Saccharomyces
c2668_g1	gi|674945411|emb|CDX88211.1|	2434	0	BnaA06g28020D [Brassica napus]	sp|P42043|HEMH1_ARATH	793	E:0	RecName: Full=Ferrochelatase-1, chloroplastic/mitochondrial;^Eukaryota; Viridiplantae; Streptophyta; Embryophyta; Tracheophyta; Spermatophyta; Magnoliophyta; eudicotyledons; core eudicotyledons; rosids; malvids; Brassicales; Brassicaceae; Camelineae; Arabidopsis
c1890_g1	gi|674935860|emb|CDX97704.1|	938	5e-123	BnaA05g23750D [Brassica napus]	sp|Q9LW07|PGLR3_ARATH	251	E:7e-80	RecName: Full=Probable polygalacturonase At3g15720;^Eukaryota; Viridiplantae; Streptophyta; Embryophyta; Tracheophyta; Spermatophyta; Magnoliophyta; eudicotyledons; core eudicotyledons; rosids; malvids; Brassicales; Brassicaceae; Camelineae; Arabidopsis
c32453_g1	gi|685343093|ref|XP_009108011.1|	2707	0	PREDICTED: glucose-6-phosphate 1-dehydrogenase 1, chloroplastic [Brassica rapa]	sp|Q43727|G6PD1_ARATH	977	E:0	RecName: Full=Glucose-6-phosphate 1-dehydrogenase 1, chloroplastic;^Eukaryota; Viridiplantae; Streptophyta; Embryophyta; Tracheophyta; Spermatophyta; Magnoliophyta; eudicotyledons; core eudicotyledons; rosids; malvids; Brassicales; Brassicaceae; Camelineae; Arabidopsis`sp|Q43727|G6PD1_ARATH
c35303_g1	gi|685315909|ref|XP_009148576.1|	2341	0	PREDICTED: lysophospholipid acyltransferase 1 [Brassica rapa]	sp|Q6ZWT7|MBOA2_HUMAN	166	E:7e-43	RecName: Full=Lysophospholipid acyltransferase 2;^Eukaryota; Metazoa; Chordata; Craniata; Vertebrata; Euteleostomi; Mammalia; Eutheria; Euarchontoglires; Primates; Haplorrhini; Catarrhini; Hominidae; Homo
c29569_g1	gi|674903023|emb|CDY29987.1|	383	2e-42	BnaC01g40210D [Brassica napus]	sp|P25858|G3PC_ARATH	131	E:3e-36	RecName: Full=Glyceraldehyde-3-phosphate dehydrogenase 1, cytosolic;^Eukaryota; Viridiplantae; Streptophyta; Embryophyta; Tracheophyta; Spermatophyta; Magnoliophyta; eudicotyledons; core eudicotyledons; rosids; malvids; Brassicales; Brassicaceae; Camelineae; Arabidopsis
c35336_g2	gi|674912114|emb|CDY21018.1|	2494	0	BnaA08g25070D [Brassica napus]	sp|Q9NUD9|PIGV_HUMAN	187	E:2e-50	RecName: Full=GPI mannosyltransferase 2;^Eukaryota; Metazoa; Chordata; Craniata; Vertebrata; Euteleostomi; Mammalia; Eutheria; Euarchontoglires; Primates; Haplorrhini; Catarrhini; Hominidae; Homo
c23597_g2	gi|685294168|ref|XP_009137975.1|	596	4e-74	PREDICTED: adiponectin receptor protein-like isoform X2 [Brassica rapa]	sp|Q09749|ADRL_SCHPO	91.3	E:2e-21	RecName: Full=ADIPOR-like receptor SPBC12C2.09c;^Eukaryota; Fungi; Dikarya; Ascomycota; Taphrinomycotina; Schizosaccharomycetes; Schizosaccharomycetales; Schizosaccharomycetaceae; Schizosaccharomyces
c30873_g1	gi|685356342|ref|XP_009113080.1|	2156	0	PREDICTED: phosphatidate cytidylyltransferase [Brassica rapa]	sp|O04928|CDS1_ARATH	789	E:0	RecName: Full=Phosphatidate cytidylyltransferase;^Eukaryota; Viridiplantae; Streptophyta; Embryophyta; Tracheophyta; Spermatophyta; Magnoliophyta; eudicotyledons; core eudicotyledons; rosids; malvids; Brassicales; Brassicaceae; Camelineae; Arabidopsis
c35513_g1	gi|685367274|ref|XP_009117634.1|	3667	0	PREDICTED: poly(A) polymerase type 3-like [Brassica rapa]	sp|Q54J73|PAP_DICDI	481	E:3e-153	RecName: Full=Poly(A) polymerase;^Eukaryota; Amoebozoa; Mycetozoa; Dictyosteliida; Dictyostelium
c30258_g2	gi|674950750|emb|CDX82608.1|	1093	7e-144	BnaC07g02580D [Brassica napus]	sp|P20649|PMA1_ARATH	419	E:3e-143	RecName: Full=ATPase 1, plasma membrane-type;^Eukaryota; Viridiplantae; Streptophyta; Embryophyta; Tracheophyta; Spermatophyta; Magnoliophyta; eudicotyledons; core eudicotyledons; rosids; malvids; Brassicales; Brassicaceae; Camelineae; Arabidopsis`sp|P20649|PMA1_ARATH
c44474_g1	gi|685259409|ref|XP_009135472.1|	1721	0	PREDICTED: peroxidase 42 [Brassica rapa]	sp|Q9SB81|PER42_ARATH	647	E:0	RecName: Full=Peroxidase 42;^Eukaryota; Viridiplantae; Streptophyta; Embryophyta; Tracheophyta; Spermatophyta; Magnoliophyta; eudicotyledons; core eudicotyledons; rosids; malvids; Brassicales; Brassicaceae; Camelineae; Arabidopsis
c27363_g2	gi|685342050|ref|XP_009107632.1|	2506	0	PREDICTED: cytochrome P450 83B1 [Brassica rapa]	sp|O65782|C83B1_ARATH	934	E:0	RecName: Full=Cytochrome P450 83B1;^Eukaryota; Viridiplantae; Streptophyta; Embryophyta; Tracheophyta; Spermatophyta; Magnoliophyta; eudicotyledons; core eudicotyledons; rosids; malvids; Brassicales; Brassicaceae; Camelineae; Arabidopsis
c27964_g1	gi|685297154|ref|XP_009139397.1|	891	9e-116	PREDICTED: UDP-glucuronic acid decarboxylase 1-like [Brassica rapa]	sp|Q6GMI9|UXS1_DANRE	80.9	E:2e-16	RecName: Full=UDP-glucuronic acid decarboxylase 1;^Eukaryota; Metazoa; Chordata; Craniata; Vertebrata; Euteleostomi; Actinopterygii; Neopterygii; Teleostei; Ostariophysi; Cypriniformes; Cyprinidae; Danio
c36827_g1	gi|685294785|ref|XP_009138277.1|	2125	0	PREDICTED: 3-ketoacyl-CoA synthase 16-like [Brassica rapa]	sp|Q9SYZ0|KCS16_ARATH	707	E:0	RecName: Full=3-ketoacyl-CoA synthase 16;^Eukaryota; Viridiplantae; Streptophyta; Embryophyta; Tracheophyta; Spermatophyta; Magnoliophyta; eudicotyledons; core eudicotyledons; rosids; malvids; Brassicales; Brassicaceae; Camelineae; Arabidopsis
c33821_g1	gi|685305362|ref|XP_009143405.1|	4174	0	PREDICTED: AMP deaminase [Brassica rapa]	sp|O80452|AMPD_ARATH	1534	E:0	RecName: Full=AMP deaminase;^Eukaryota; Viridiplantae; Streptophyta; Embryophyta; Tracheophyta; Spermatophyta; Magnoliophyta; eudicotyledons; core eudicotyledons; rosids; malvids; Brassicales; Brassicaceae; Camelineae; Arabidopsis
c33896_g1	gi|685352154|ref|XP_009111447.1|	1259	9e-172	PREDICTED: 50S ribosomal protein L5, chloroplastic [Brassica rapa]	sp|O04603|RK5_ARATH	449	E:4e-157	RecName: Full=50S ribosomal protein L5, chloroplastic;^Eukaryota; Viridiplantae; Streptophyta; Embryophyta; Tracheophyta; Spermatophyta; Magnoliophyta; eudicotyledons; core eudicotyledons; rosids; malvids; Brassicales; Brassicaceae; Camelineae; Arabidopsis
c16543_g1	gi|685279812|ref|XP_009130829.1|	1939	0	PREDICTED: cytochrome P450 77A4 [Brassica rapa]	sp|Q9LZ31|C77A4_ARATH	647	E:0	RecName: Full=Cytochrome P450 77A4;^Eukaryota; Viridiplantae; Streptophyta; Embryophyta; Tracheophyta; Spermatophyta; Magnoliophyta; eudicotyledons; core eudicotyledons; rosids; malvids; Brassicales; Brassicaceae; Camelineae; Arabidopsis
c35736_g3	gi|685257826|ref|XP_009128001.1|	4048	0	PREDICTED: ATPase 2, plasma membrane-type [Brassica rapa]	sp|P19456|PMA2_ARATH	1516	E:0	RecName: Full=ATPase 2, plasma membrane-type;^Eukaryota; Viridiplantae; Streptophyta; Embryophyta; Tracheophyta; Spermatophyta; Magnoliophyta; eudicotyledons; core eudicotyledons; rosids; malvids; Brassicales; Brassicaceae; Camelineae; Arabidopsis
c34647_g1	gi|676233186|gb|AIM18490.1|	1640	0	CHASE-containing His kinase 3 [Brassica napus]	sp|Q9C5U2|AHK2_ARATH	348	E:6e-106	RecName: Full=Histidine kinase 2;^Eukaryota; Viridiplantae; Streptophyta; Embryophyta; Tracheophyta; Spermatophyta; Magnoliophyta; eudicotyledons; core eudicotyledons; rosids; malvids; Brassicales; Brassicaceae; Camelineae; Arabidopsis`sp|Q9C5U2|AHK2_ARATH
c26711_g1	gi|685260405|ref|XP_009139729.1|	6103	0	PREDICTED: ABC transporter B family member 2 [Brassica rapa]	sp|Q8LPK2|AB2B_ARATH	2192	E:0	RecName: Full=ABC transporter B family member 2;^Eukaryota; Viridiplantae; Streptophyta; Embryophyta; Tracheophyta; Spermatophyta; Magnoliophyta; eudicotyledons; core eudicotyledons; rosids; malvids; Brassicales; Brassicaceae; Camelineae; Arabidopsis
c29114_g1	gi|685348572|ref|XP_009110017.1|	852	3e-111	PREDICTED: beta-glucosidase 40-like [Brassica rapa]	sp|Q9FZE0|BGL40_ARATH	303	E:6e-104	RecName: Full=Beta-glucosidase 40;^Eukaryota; Viridiplantae; Streptophyta; Embryophyta; Tracheophyta; Spermatophyta; Magnoliophyta; eudicotyledons; core eudicotyledons; rosids; malvids; Brassicales; Brassicaceae; Camelineae; Arabidopsis`sp|Q9FZE0|BGL40_ARATH
c34986_g3	gi|674947292|emb|CDX86445.1|	4086	0	BnaA06g31620D [Brassica napus]	sp|Q9LHD1|AB15B_ARATH	1436	E:0	RecName: Full=ABC transporter B family member 15;^Eukaryota; Viridiplantae; Streptophyta; Embryophyta; Tracheophyta; Spermatophyta; Magnoliophyta; eudicotyledons; core eudicotyledons; rosids; malvids; Brassicales; Brassicaceae; Camelineae; Arabidopsis`sp|Q9LHD1|AB15B_ARATH
c33848_g1	gi|685259822|ref|XP_009137292.1|	1534	0	PREDICTED: 4-hydroxybenzoate polyprenyltransferase, mitochondrial-like [Brassica rapa]	sp|Q93YP7|4HPT_ARATH	480	E:5e-164	RecName: Full=4-hydroxybenzoate polyprenyltransferase, mitochondrial;^Eukaryota; Viridiplantae; Streptophyta; Embryophyta; Tracheophyta; Spermatophyta; Magnoliophyta; eudicotyledons; core eudicotyledons; rosids; malvids; Brassicales; Brassicaceae; Camelineae; Arabidopsis
c31830_g1	gi|685256046|ref|XP_009150026.1|	1625	0	PREDICTED: cysteine proteinase RD19a [Brassica rapa]	sp|P43296|RD19A_ARATH	597	E:0	RecName: Full=Cysteine proteinase RD19a;^Eukaryota; Viridiplantae; Streptophyta; Embryophyta; Tracheophyta; Spermatophyta; Magnoliophyta; eudicotyledons; core eudicotyledons; rosids; malvids; Brassicales; Brassicaceae; Camelineae; Arabidopsis
c36140_g1	gi|685359597|ref|XP_009114361.1|	4439	0	PREDICTED: LRR receptor-like serine/threonine-protein kinase FLS2 [Brassica rapa]	sp|Q9FL28|FLS2_ARATH	1398	E:0	RecName: Full=LRR receptor-like serine/threonine-protein kinase FLS2;^Eukaryota; Viridiplantae; Streptophyta; Embryophyta; Tracheophyta; Spermatophyta; Magnoliophyta; eudicotyledons; core eudicotyledons; rosids; malvids; Brassicales; Brassicaceae; Camelineae; Arabidopsis`sp|Q9FL28|FLS2_ARATH
c36140_g1	gi|685359597|ref|XP_009114361.1|	4439	0	PREDICTED: LRR receptor-like serine/threonine-protein kinase FLS2 [Brassica rapa]	sp|Q9FL28|FLS2_ARATH	1398	E:0	RecName: Full=LRR receptor-like serine/threonine-protein kinase FLS2;^Eukaryota; Viridiplantae; Streptophyta; Embryophyta; Tracheophyta; Spermatophyta; Magnoliophyta; eudicotyledons; core eudicotyledons; rosids; malvids; Brassicales; Brassicaceae; Camelineae; Arabidopsis`sp|Q9FL28|FLS2_ARATH
c34050_g1	gi|685334396|ref|XP_009104729.1|	789	2e-100	PREDICTED: probable 1-acyl-sn-glycerol-3-phosphate acyltransferase 4 [Brassica rapa]	sp|Q8L4Y2|LPAT4_ARATH	278	E:3e-90	RecName: Full=Probable 1-acyl-sn-glycerol-3-phosphate acyltransferase 4;^Eukaryota; Viridiplantae; Streptophyta; Embryophyta; Tracheophyta; Spermatophyta; Magnoliophyta; eudicotyledons; core eudicotyledons; rosids; malvids; Brassicales; Brassicaceae; Camelineae; Arabidopsis
c36617_g2	gi|674922035|emb|CDY11316.1|	1447	0	BnaA03g01520D [Brassica napus]	sp|Q8LEU3|NOL_ARATH	492	E:4e-173	RecName: Full=Chlorophyll(ide) b reductase NOL, chloroplastic;^Eukaryota; Viridiplantae; Streptophyta; Embryophyta; Tracheophyta; Spermatophyta; Magnoliophyta; eudicotyledons; core eudicotyledons; rosids; malvids; Brassicales; Brassicaceae; Camelineae; Arabidopsis`sp|Q8LEU3|NOL_ARATH
c28590_g1	gi|685283746|ref|XP_009132780.1|	1393	0	PREDICTED: delta-9 acyl-lipid desaturase 2-like [Brassica rapa]	sp|Q9SID2|ADS2_ARATH	502	E:3e-176	RecName: Full=Delta-9 acyl-lipid desaturase 2;^Eukaryota; Viridiplantae; Streptophyta; Embryophyta; Tracheophyta; Spermatophyta; Magnoliophyta; eudicotyledons; core eudicotyledons; rosids; malvids; Brassicales; Brassicaceae; Camelineae; Arabidopsis
c34262_g1	gi|685315744|ref|XP_009148497.1|	2590	0	PREDICTED: sterol 14-demethylase [Brassica rapa]	sp|Q9SAA9|CP511_ARATH	957	E:0	RecName: Full=Sterol 14-demethylase;^Eukaryota; Viridiplantae; Streptophyta; Embryophyta; Tracheophyta; Spermatophyta; Magnoliophyta; eudicotyledons; core eudicotyledons; rosids; malvids; Brassicales; Brassicaceae; Camelineae; Arabidopsis
c34644_g1	gi|674884615|emb|CDY47921.1|	3187	0	BnaAnng09530D [Brassica napus]	sp|Q9ZPI1|SYK_ARATH	1083	E:0	RecName: Full=Lysine--tRNA ligase;^Eukaryota; Viridiplantae; Streptophyta; Embryophyta; Tracheophyta; Spermatophyta; Magnoliophyta; eudicotyledons; core eudicotyledons; rosids; malvids; Brassicales; Brassicaceae; Camelineae; Arabidopsis
c35211_g1	gi|674887980|emb|CDY44726.1|	1329	0	BnaA05g28800D [Brassica napus]	sp|Q9SF29|SYP71_ARATH	497	E:2e-177	RecName: Full=Syntaxin-71;^Eukaryota; Viridiplantae; Streptophyta; Embryophyta; Tracheophyta; Spermatophyta; Magnoliophyta; eudicotyledons; core eudicotyledons; rosids; malvids; Brassicales; Brassicaceae; Camelineae; Arabidopsis
c34655_g1	gi|685263761|ref|XP_009106288.1|	2139	0	PREDICTED: UDP-glucuronate 4-epimerase 6 [Brassica rapa]	sp|Q9LIS3|GAE6_ARATH	793	E:0	RecName: Full=UDP-glucuronate 4-epimerase 6;^Eukaryota; Viridiplantae; Streptophyta; Embryophyta; Tracheophyta; Spermatophyta; Magnoliophyta; eudicotyledons; core eudicotyledons; rosids; malvids; Brassicales; Brassicaceae; Camelineae; Arabidopsis
c16036_g1	gi|674918872|emb|CDY14379.1|	4429	0	BnaA10g06760D [Brassica napus]	sp|P70168|IMB1_MOUSE	549	E:3e-177	RecName: Full=Importin subunit beta-1;^Eukaryota; Metazoa; Chordata; Craniata; Vertebrata; Euteleostomi; Mammalia; Eutheria; Euarchontoglires; Glires; Rodentia; Sciurognathi; Muroidea; Muridae; Murinae; Mus; Mus
c27843_g1	gi|685354344|ref|XP_009112293.1|	613	4e-78	PREDICTED: glutaredoxin-C3 [Brassica rapa]	sp|Q9FVX1|GRXC3_ARATH	197	E:3e-62	RecName: Full=Glutaredoxin-C3;^Eukaryota; Viridiplantae; Streptophyta; Embryophyta; Tracheophyta; Spermatophyta; Magnoliophyta; eudicotyledons; core eudicotyledons; rosids; malvids; Brassicales; Brassicaceae; Camelineae; Arabidopsis
c33562_g1	gi|685347215|ref|XP_009109534.1|	1699	0	PREDICTED: PI-PLC X-box domain-containing protein DDB_G0293730 [Brassica rapa]	sp|P34024|PLC_LISMO	71.6	E:2e-12	RecName: Full=1-phosphatidylinositol phosphodiesterase;^Bacteria; Firmicutes; Bacilli; Bacillales; Listeriaceae; Listeria
c27903_g1	gi|674922003|emb|CDY11284.1|	1326	1e-178	BnaA03g01200D [Brassica napus]	sp|Q93Z04|PLY13_ARATH	326	E:3e-106	RecName: Full=Probable pectate lyase 13;^Eukaryota; Viridiplantae; Streptophyta; Embryophyta; Tracheophyta; Spermatophyta; Magnoliophyta; eudicotyledons; core eudicotyledons; rosids; malvids; Brassicales; Brassicaceae; Camelineae; Arabidopsis
c36421_g1	gi|685258646|ref|XP_009132133.1|	2056	0	PREDICTED: shaggy-related protein kinase eta [Brassica rapa]	sp|Q39011|KSG7_ARATH	793	E:0	RecName: Full=Shaggy-related protein kinase eta;^Eukaryota; Viridiplantae; Streptophyta; Embryophyta; Tracheophyta; Spermatophyta; Magnoliophyta; eudicotyledons; core eudicotyledons; rosids; malvids; Brassicales; Brassicaceae; Camelineae; Arabidopsis
c35375_g1	gi|685327933|ref|XP_009102226.1|	2379	0	PREDICTED: preprotein translocase subunit SCY1, chloroplastic [Brassica rapa]	sp|Q38885|SCY1_ARATH	841	E:0	RecName: Full=Preprotein translocase subunit SCY1, chloroplastic;^Eukaryota; Viridiplantae; Streptophyta; Embryophyta; Tracheophyta; Spermatophyta; Magnoliophyta; eudicotyledons; core eudicotyledons; rosids; malvids; Brassicales; Brassicaceae; Camelineae; Arabidopsis
c28601_g1	gi|674899675|emb|CDY33304.1|	1271	2e-174	BnaA01g19710D [Brassica napus]	sp|P34914|HYES_MOUSE	175	E:5e-49	RecName: Full=Bifunctional epoxide hydrolase 2;^Eukaryota; Metazoa; Chordata; Craniata; Vertebrata; Euteleostomi; Mammalia; Eutheria; Euarchontoglires; Glires; Rodentia; Sciurognathi; Muroidea; Muridae; Murinae; Mus; Mus
c47197_g1	gi|674902039|emb|CDY30932.1|	1038	5e-139	BnaA06g19810D [Brassica napus]	sp|O22241|AROD4_ARATH	329	E:3e-110	RecName: Full=Arogenate dehydratase 4, chloroplastic;^Eukaryota; Viridiplantae; Streptophyta; Embryophyta; Tracheophyta; Spermatophyta; Magnoliophyta; eudicotyledons; core eudicotyledons; rosids; malvids; Brassicales; Brassicaceae; Camelineae; Arabidopsis
c28712_g1	gi|685296355|ref|XP_009139027.1|	731	1e-92	PREDICTED: acetylglutamate kinase, chloroplastic-like [Brassica rapa]	sp|Q9SCL7|NAGK_ARATH	270	E:8e-88	RecName: Full=Acetylglutamate kinase, chloroplastic;^Eukaryota; Viridiplantae; Streptophyta; Embryophyta; Tracheophyta; Spermatophyta; Magnoliophyta; eudicotyledons; core eudicotyledons; rosids; malvids; Brassicales; Brassicaceae; Camelineae; Arabidopsis
c29262_g1	gi|685352459|ref|XP_009111567.1|	614	1e-74	PREDICTED: glucose-6-phosphate 1-dehydrogenase, cytoplasmic isoform 1 [Brassica rapa]	sp|Q9LK23|G6PD5_ARATH	220	E:4e-68	RecName: Full=Glucose-6-phosphate 1-dehydrogenase, cytoplasmic isoform 1;^Eukaryota; Viridiplantae; Streptophyta; Embryophyta; Tracheophyta; Spermatophyta; Magnoliophyta; eudicotyledons; core eudicotyledons; rosids; malvids; Brassicales; Brassicaceae; Camelineae; Arabidopsis
c22368_g1	gi|674956599|emb|CDX76667.1|	1503	0	BnaC08g32530D [Brassica napus]	sp|Q99685|MGLL_HUMAN	102	E:2e-24	RecName: Full=Monoglyceride lipase;^Eukaryota; Metazoa; Chordata; Craniata; Vertebrata; Euteleostomi; Mammalia; Eutheria; Euarchontoglires; Primates; Haplorrhini; Catarrhini; Hominidae; Homo`sp|Q99685|MGLL_HUMAN
c7881_g1	gi|685344491|ref|XP_009108497.1|	634	9e-78	PREDICTED: sphingosine kinase 2 [Brassica rapa]	sp|Q9NYA1|SPHK1_HUMAN	108	E:4e-27	RecName: Full=Sphingosine kinase 1;^Eukaryota; Metazoa; Chordata; Craniata; Vertebrata; Euteleostomi; Mammalia; Eutheria; Euarchontoglires; Primates; Haplorrhini; Catarrhini; Hominidae; Homo
c34135_g1	gi|685287222|ref|XP_009134543.1|	2917	0	PREDICTED: NAD-dependent malic enzyme 2, mitochondrial-like [Brassica rapa]	sp|Q8L7K9|MAO2_ARATH	1048	E:0	RecName: Full=NAD-dependent malic enzyme 2, mitochondrial;^Eukaryota; Viridiplantae; Streptophyta; Embryophyta; Tracheophyta; Spermatophyta; Magnoliophyta; eudicotyledons; core eudicotyledons; rosids; malvids; Brassicales; Brassicaceae; Camelineae; Arabidopsis
c31815_g2	gi|685372294|ref|XP_009119747.1|	4981	0	PREDICTED: phospholipase D beta 1 [Brassica rapa]	sp|P93733|PLDB1_ARATH	1796	E:0	RecName: Full=Phospholipase D beta 1;^Eukaryota; Viridiplantae; Streptophyta; Embryophyta; Tracheophyta; Spermatophyta; Magnoliophyta; eudicotyledons; core eudicotyledons; rosids; malvids; Brassicales; Brassicaceae; Camelineae; Arabidopsis
c24977_g3	gi|674942514|emb|CDX90732.1|	743	2e-96	BnaA03g24120D [Brassica napus]	sp|Q948K8|RAG3A_ARATH	264	E:2e-87	RecName: Full=Ras-related protein RABG3a;^Eukaryota; Viridiplantae; Streptophyta; Embryophyta; Tracheophyta; Spermatophyta; Magnoliophyta; eudicotyledons; core eudicotyledons; rosids; malvids; Brassicales; Brassicaceae; Camelineae; Arabidopsis
c31277_g1	gi|674911702|emb|CDY21336.1|	1854	0	BnaA09g30910D [Brassica napus]	sp|Q39234|TGA3_ARATH	581	E:0	RecName: Full=Transcription factor TGA3;^Eukaryota; Viridiplantae; Streptophyta; Embryophyta; Tracheophyta; Spermatophyta; Magnoliophyta; eudicotyledons; core eudicotyledons; rosids; malvids; Brassicales; Brassicaceae; Camelineae; Arabidopsis
c33423_g1	gi|685360564|ref|XP_009114778.1|	2354	0	PREDICTED: regulator of nonsense transcripts UPF3-like isoform X1 [Brassica rapa]	sp|B0S733|REN3A_DANRE	84.3	E:8e-16	RecName: Full=Regulator of nonsense transcripts 3A;^Eukaryota; Metazoa; Chordata; Craniata; Vertebrata; Euteleostomi; Actinopterygii; Neopterygii; Teleostei; Ostariophysi; Cypriniformes; Cyprinidae; Danio
c35218_g2	gi|685291338|ref|XP_009136619.1|	3560	0	PREDICTED: receptor-like protein kinase FERONIA [Brassica rapa]	sp|Q9SCZ4|FERON_ARATH	1197	E:0	RecName: Full=Receptor-like protein kinase FERONIA;^Eukaryota; Viridiplantae; Streptophyta; Embryophyta; Tracheophyta; Spermatophyta; Magnoliophyta; eudicotyledons; core eudicotyledons; rosids; malvids; Brassicales; Brassicaceae; Camelineae; Arabidopsis
c36221_g1	gi|685257293|ref|XP_009125374.1|	4034	0	PREDICTED: poly(A) polymerase PAPalpha isoform X2 [Brassica rapa]	sp|Q54J73|PAP_DICDI	466	E:2e-147	RecName: Full=Poly(A) polymerase;^Eukaryota; Amoebozoa; Mycetozoa; Dictyosteliida; Dictyostelium
c36443_g1	gi|565448748|ref|XP_006285192.1|	1998	0	hypothetical protein CARUB_v10006542mg [Capsella rubella]	sp|P17745|EFTU_ARATH	757	E:0	RecName: Full=Elongation factor Tu, chloroplastic;^Eukaryota; Viridiplantae; Streptophyta; Embryophyta; Tracheophyta; Spermatophyta; Magnoliophyta; eudicotyledons; core eudicotyledons; rosids; malvids; Brassicales; Brassicaceae; Camelineae; Arabidopsis
c21304_g1	gi|685270435|ref|XP_009126239.1|	1196	3e-163	PREDICTED: eukaryotic translation initiation factor NCBP-like [Brassica rapa]	sp|Q9FK59|IF4E3_ARATH	410	E:4e-143	RecName: Full=Eukaryotic translation initiation factor NCBP;^Eukaryota; Viridiplantae; Streptophyta; Embryophyta; Tracheophyta; Spermatophyta; Magnoliophyta; eudicotyledons; core eudicotyledons; rosids; malvids; Brassicales; Brassicaceae; Camelineae; Arabidopsis
c36102_g1	gi|674913978|emb|CDY19259.1|	1883	0	BnaC05g14600D [Brassica napus]	sp|Q9M9V8|CDPKA_ARATH	707	E:0	RecName: Full=Calcium-dependent protein kinase 10;^Eukaryota; Viridiplantae; Streptophyta; Embryophyta; Tracheophyta; Spermatophyta; Magnoliophyta; eudicotyledons; core eudicotyledons; rosids; malvids; Brassicales; Brassicaceae; Camelineae; Arabidopsis
c20168_g1	gi|685363576|ref|XP_009116038.1|	848	9e-109	PREDICTED: 29 kDa ribonucleoprotein, chloroplastic-like [Brassica rapa]	sp|Q9ZUU4|ROC1_ARATH	160	E:2e-44	RecName: Full=Ribonucleoprotein At2g37220, chloroplastic;^Eukaryota; Viridiplantae; Streptophyta; Embryophyta; Tracheophyta; Spermatophyta; Magnoliophyta; eudicotyledons; core eudicotyledons; rosids; malvids; Brassicales; Brassicaceae; Camelineae; Arabidopsis`sp|Q9ZUU4|ROC1_ARATH
c35028_g1	gi|685351763|ref|XP_009111289.1|	887	2e-112	PREDICTED: serine/arginine-rich-splicing factor SR34 isoform X1 [Brassica rapa]	sp|O22315|SRSF1_ARATH	312	E:7e-101	RecName: Full=Pre-mRNA-splicing factor SF2;^Eukaryota; Viridiplantae; Streptophyta; Embryophyta; Tracheophyta; Spermatophyta; Magnoliophyta; eudicotyledons; core eudicotyledons; rosids; malvids; Brassicales; Brassicaceae; Camelineae; Arabidopsis
c31162_g1	gi|685347200|ref|XP_009109529.1|	1415	0	PREDICTED: putative ER lumen protein-retaining receptor C28H8.4 [Brassica rapa]	sp|Q9T0I8|MTN1_ARATH	470	E:5e-160	RecName: Full=5'-methylthioadenosine/S-adenosylhomocysteine nucleosidase 1;^Eukaryota; Viridiplantae; Streptophyta; Embryophyta; Tracheophyta; Spermatophyta; Magnoliophyta; eudicotyledons; core eudicotyledons; rosids; malvids; Brassicales; Brassicaceae; Camelineae; Arabidopsis
c31162_g1	gi|685347200|ref|XP_009109529.1|	1415	0	PREDICTED: putative ER lumen protein-retaining receptor C28H8.4 [Brassica rapa]	sp|Q9T0I8|MTN1_ARATH	470	E:5e-160	RecName: Full=5'-methylthioadenosine/S-adenosylhomocysteine nucleosidase 1;^Eukaryota; Viridiplantae; Streptophyta; Embryophyta; Tracheophyta; Spermatophyta; Magnoliophyta; eudicotyledons; core eudicotyledons; rosids; malvids; Brassicales; Brassicaceae; Camelineae; Arabidopsis
c25768_g1	gi|674920057|emb|CDY13216.1|	692	3e-90	BnaC04g26190D [Brassica napus]	sp|O23628|H2AV1_ARATH	228	E:3e-75	RecName: Full=Histone H2A variant 1;^Eukaryota; Viridiplantae; Streptophyta; Embryophyta; Tracheophyta; Spermatophyta; Magnoliophyta; eudicotyledons; core eudicotyledons; rosids; malvids; Brassicales; Brassicaceae; Camelineae; Arabidopsis
c42892_g1	gi|685277217|ref|XP_009129563.1|	753	1e-95	PREDICTED: LOW QUALITY PROTEIN: cytochrome P450 71B19-like [Brassica rapa]	sp|Q9LTM4|C71BJ_ARATH	252	E:1e-80	RecName: Full=Cytochrome P450 71B19;^Eukaryota; Viridiplantae; Streptophyta; Embryophyta; Tracheophyta; Spermatophyta; Magnoliophyta; eudicotyledons; core eudicotyledons; rosids; malvids; Brassicales; Brassicaceae; Camelineae; Arabidopsis
c31698_g4	gi|685333665|ref|XP_009104433.1|	1242	1e-162	PREDICTED: translocation protein SEC63 homolog [Brassica rapa]	sp|Q9VUV9|U520_DROME	59.7	E:3e-08	RecName: Full=Putative U5 small nuclear ribonucleoprotein 200 kDa helicase;^Eukaryota; Metazoa; Ecdysozoa; Arthropoda; Hexapoda; Insecta; Pterygota; Neoptera; Endopterygota; Diptera; Brachycera; Muscomorpha; Ephydroidea; Drosophilidae; Drosophila; Sophophora
c33440_g1	gi|685312472|ref|XP_009146800.1|	1376	0	PREDICTED: hydroxyacylglutathione hydrolase cytoplasmic [Brassica rapa]	sp|O24496|GLO2C_ARATH	499	E:6e-174	RecName: Full=Hydroxyacylglutathione hydrolase cytoplasmic;^Eukaryota; Viridiplantae; Streptophyta; Embryophyta; Tracheophyta; Spermatophyta; Magnoliophyta; eudicotyledons; core eudicotyledons; rosids; malvids; Brassicales; Brassicaceae; Camelineae; Arabidopsis
c25957_g2	gi|685334404|ref|XP_009104732.1|	641	8e-83	PREDICTED: 30S ribosomal protein S9, chloroplastic [Brassica rapa]	sp|Q9XJ27|RR9_ARATH	246	E:3e-82	RecName: Full=30S ribosomal protein S9, chloroplastic;^Eukaryota; Viridiplantae; Streptophyta; Embryophyta; Tracheophyta; Spermatophyta; Magnoliophyta; eudicotyledons; core eudicotyledons; rosids; malvids; Brassicales; Brassicaceae; Camelineae; Arabidopsis
c32385_g1	gi|727411295|ref|XP_010428897.1|	459	3e-54	PREDICTED: 60S ribosomal protein L22-2-like isoform X1 [Camelina sativa]	sp|Q9M9W1|RL222_ARATH	169	E:1e-51	RecName: Full=60S ribosomal protein L22-2;^Eukaryota; Viridiplantae; Streptophyta; Embryophyta; Tracheophyta; Spermatophyta; Magnoliophyta; eudicotyledons; core eudicotyledons; rosids; malvids; Brassicales; Brassicaceae; Camelineae; Arabidopsis
c26066_g1	gi|685333363|ref|XP_009104312.1|	1657	0	PREDICTED: 3-methyl-2-oxobutanoate hydroxymethyltransferase 2, mitochondrial [Brassica rapa]	sp|B0TC10|PANB_HELMI	268	E:5e-85	RecName: Full=3-methyl-2-oxobutanoate hydroxymethyltransferase;^Bacteria; Firmicutes; Clostridia; Clostridiales; Heliobacteriaceae; Heliobacterium
c35492_g2	gi|674928872|emb|CDY04572.1|	1088	2e-139	BnaA07g13980D [Brassica napus]	sp|O95628|CNOT4_HUMAN	150	E:7e-41	RecName: Full=CCR4-NOT transcription complex subunit 4;^Eukaryota; Metazoa; Chordata; Craniata; Vertebrata; Euteleostomi; Mammalia; Eutheria; Euarchontoglires; Primates; Haplorrhini; Catarrhini; Hominidae; Homo
c30173_g1	gi|685367454|ref|XP_009117715.1|	1099	1e-149	PREDICTED: glutathione S-transferase U25-like [Brassica rapa]	sp|Q9SHH7|GSTUP_ARATH	344	E:4e-118	RecName: Full=Glutathione S-transferase U25;^Eukaryota; Viridiplantae; Streptophyta; Embryophyta; Tracheophyta; Spermatophyta; Magnoliophyta; eudicotyledons; core eudicotyledons; rosids; malvids; Brassicales; Brassicaceae; Camelineae; Arabidopsis
c49647_g1	gi|685372015|ref|XP_009119642.1|	2556	0	PREDICTED: protoporphyrinogen oxidase 1, chloroplastic [Brassica rapa]	sp|P55826|PPOC_ARATH	898	E:0	RecName: Full=Protoporphyrinogen oxidase, chloroplastic;^Eukaryota; Viridiplantae; Streptophyta; Embryophyta; Tracheophyta; Spermatophyta; Magnoliophyta; eudicotyledons; core eudicotyledons; rosids; malvids; Brassicales; Brassicaceae; Camelineae; Arabidopsis
c41974_g1	gi|674868994|emb|CDY65637.1|	893	1e-115	BnaAnng20820D [Brassica napus]	sp|Q8RXK7|PME41_ARATH	315	E:1e-103	RecName: Full=Probable pectinesterase/pectinesterase inhibitor 41;^Eukaryota; Viridiplantae; Streptophyta; Embryophyta; Tracheophyta; Spermatophyta; Magnoliophyta; eudicotyledons; core eudicotyledons; rosids; malvids; Brassicales; Brassicaceae; Camelineae; Arabidopsis
c49319_g1	gi|674943298|emb|CDX90347.1|	571	2e-69	BnaA08g16370D [Brassica napus]	sp|Q940M2|AGT21_ARATH	219	E:2e-68	RecName: Full=Alanine--glyoxylate aminotransferase 2 homolog 1, mitochondrial;^Eukaryota; Viridiplantae; Streptophyta; Embryophyta; Tracheophyta; Spermatophyta; Magnoliophyta; eudicotyledons; core eudicotyledons; rosids; malvids; Brassicales; Brassicaceae; Camelineae; Arabidopsis
c20720_g1	gi|685338461|ref|XP_009106261.1|	649	3e-81	PREDICTED: plastocyanin [Brassica rapa]	sp|P11490|PLAS1_ARATH	224	E:1e-70	RecName: Full=Plastocyanin minor isoform, chloroplastic;^Eukaryota; Viridiplantae; Streptophyta; Embryophyta; Tracheophyta; Spermatophyta; Magnoliophyta; eudicotyledons; core eudicotyledons; rosids; malvids; Brassicales; Brassicaceae; Camelineae; Arabidopsis
c32723_g1	gi|685331340|ref|XP_009103510.1|	1715	0	PREDICTED: oxygen-evolving enhancer protein 1-1, chloroplastic [Brassica rapa]	sp|P23321|PSBO1_ARATH	649	E:0	RecName: Full=Oxygen-evolving enhancer protein 1-1, chloroplastic;^Eukaryota; Viridiplantae; Streptophyta; Embryophyta; Tracheophyta; Spermatophyta; Magnoliophyta; eudicotyledons; core eudicotyledons; rosids; malvids; Brassicales; Brassicaceae; Camelineae; Arabidopsis
c31807_g1	gi|685331915|ref|XP_009103735.1|	834	7e-106	PREDICTED: serine/arginine-rich SC35-like splicing factor SCL33 isoform X2 [Brassica rapa]	sp|Q9SEU4|SR33_ARATH	207	E:1e-61	RecName: Full=Serine/arginine-rich splicing factor 33;^Eukaryota; Viridiplantae; Streptophyta; Embryophyta; Tracheophyta; Spermatophyta; Magnoliophyta; eudicotyledons; core eudicotyledons; rosids; malvids; Brassicales; Brassicaceae; Camelineae; Arabidopsis
c42129_g1	gi|674953553|emb|CDX79984.1|	752	2e-98	BnaA05g01720D [Brassica napus]	sp|O22886|DCUP2_ARATH	272	E:2e-89	RecName: Full=Uroporphyrinogen decarboxylase 2, chloroplastic;^Eukaryota; Viridiplantae; Streptophyta; Embryophyta; Tracheophyta; Spermatophyta; Magnoliophyta; eudicotyledons; core eudicotyledons; rosids; malvids; Brassicales; Brassicaceae; Camelineae; Arabidopsis
c21914_g2	gi|685364525|ref|XP_009116448.1|	615	9e-73	PREDICTED: zinc-metallopeptidase, peroxisomal [Brassica rapa]	sp|O22941|PXM16_ARATH	208	E:2e-62	RecName: Full=Zinc-metallopeptidase, peroxisomal;^Eukaryota; Viridiplantae; Streptophyta; Embryophyta; Tracheophyta; Spermatophyta; Magnoliophyta; eudicotyledons; core eudicotyledons; rosids; malvids; Brassicales; Brassicaceae; Camelineae; Arabidopsis
c36005_g3	gi|685334853|ref|XP_009104895.1|	2345	0	PREDICTED: cleavage stimulation factor subunit 2-like [Brassica rapa]	sp|Q8HXM1|CSTF2_BOVIN	161	E:3e-41	RecName: Full=Cleavage stimulation factor subunit 2;^Eukaryota; Metazoa; Chordata; Craniata; Vertebrata; Euteleostomi; Mammalia; Eutheria; Laurasiatheria; Cetartiodactyla; Ruminantia; Pecora; Bovidae; Bovinae; Bos
c15657_g1	gi|685337931|ref|XP_009106057.1|	516	8e-63	PREDICTED: strictosidine synthase 1-like [Brassica rapa]	sp|P94111|STS1_ARATH	136	E:3e-38	RecName: Full=Strictosidine synthase 1;^Eukaryota; Viridiplantae; Streptophyta; Embryophyta; Tracheophyta; Spermatophyta; Magnoliophyta; eudicotyledons; core eudicotyledons; rosids; malvids; Brassicales; Brassicaceae; Camelineae; Arabidopsis
c34575_g1	gi|674919342|emb|CDY13756.1|	2117	0	BnaA09g42580D [Brassica napus]	sp|Q8VYN6|K6PF5_ARATH	737	E:0	RecName: Full=6-phosphofructokinase 5, chloroplastic;^Eukaryota; Viridiplantae; Streptophyta; Embryophyta; Tracheophyta; Spermatophyta; Magnoliophyta; eudicotyledons; core eudicotyledons; rosids; malvids; Brassicales; Brassicaceae; Camelineae; Arabidopsis
c21560_g1	gi|685283351|ref|XP_009132585.1|	1010	2e-133	PREDICTED: uncharacterized protein LOC103857165 [Brassica rapa]	sp|O60188|UTP6_SCHPO	65.5	E:3e-10	RecName: Full=U3 small nucleolar RNA-associated protein 6;^Eukaryota; Fungi; Dikarya; Ascomycota; Taphrinomycotina; Schizosaccharomycetes; Schizosaccharomycetales; Schizosaccharomycetaceae; Schizosaccharomyces
c17242_g1	gi|685317173|ref|XP_009149163.1|	610	5e-77	PREDICTED: glutathione S-transferase U25-like [Brassica rapa]	sp|Q9SHH7|GSTUP_ARATH	194	E:7e-61	RecName: Full=Glutathione S-transferase U25;^Eukaryota; Viridiplantae; Streptophyta; Embryophyta; Tracheophyta; Spermatophyta; Magnoliophyta; eudicotyledons; core eudicotyledons; rosids; malvids; Brassicales; Brassicaceae; Camelineae; Arabidopsis
c23027_g1	gi|674945412|emb|CDX88212.1|	1980	0	BnaA06g28030D [Brassica napus]	sp|Q944K3|HDA2_ARATH	686	E:0	RecName: Full=Histone deacetylase 2;^Eukaryota; Viridiplantae; Streptophyta; Embryophyta; Tracheophyta; Spermatophyta; Magnoliophyta; eudicotyledons; core eudicotyledons; rosids; malvids; Brassicales; Brassicaceae; Camelineae; Arabidopsis
c34698_g1	gi|685271055|ref|XP_009126565.1|	4804	0	PREDICTED: probable alanine--tRNA ligase, chloroplastic [Brassica rapa]	sp|Q9FFC7|SYAP_ARATH	1646	E:0	RecName: Full=Probable alanine--tRNA ligase, chloroplastic;^Eukaryota; Viridiplantae; Streptophyta; Embryophyta; Tracheophyta; Spermatophyta; Magnoliophyta; eudicotyledons; core eudicotyledons; rosids; malvids; Brassicales; Brassicaceae; Camelineae; Arabidopsis
c22378_g1	gi|685351498|ref|XP_009111176.1|	573	1e-72	PREDICTED: glutathione S-transferase F6-like [Brassica rapa]	sp|P42760|GSTF6_ARATH	181	E:2e-56	RecName: Full=Glutathione S-transferase F6;^Eukaryota; Viridiplantae; Streptophyta; Embryophyta; Tracheophyta; Spermatophyta; Magnoliophyta; eudicotyledons; core eudicotyledons; rosids; malvids; Brassicales; Brassicaceae; Camelineae; Arabidopsis
c30219_g1	gi|674948167|emb|CDX85318.1|	1982	0	BnaC07g26290D [Brassica napus]	sp|P49572|TRPC_ARATH	503	E:2e-174	RecName: Full=Indole-3-glycerol phosphate synthase, chloroplastic;^Eukaryota; Viridiplantae; Streptophyta; Embryophyta; Tracheophyta; Spermatophyta; Magnoliophyta; eudicotyledons; core eudicotyledons; rosids; malvids; Brassicales; Brassicaceae; Camelineae; Arabidopsis
c32953_g1	gi|685260136|ref|XP_009138588.1|	2482	0	PREDICTED: argininosuccinate synthase, chloroplastic-like [Brassica rapa]	sp|Q9SZX3|ASSY_ARATH	899	E:0	RecName: Full=Argininosuccinate synthase, chloroplastic;^Eukaryota; Viridiplantae; Streptophyta; Embryophyta; Tracheophyta; Spermatophyta; Magnoliophyta; eudicotyledons; core eudicotyledons; rosids; malvids; Brassicales; Brassicaceae; Camelineae; Arabidopsis
c33636_g2	gi|674958808|emb|CDX75052.1|	1641	0	BnaA05g07980D [Brassica napus]	sp|Q9SJM7|URH1_ARATH	572	E:0	RecName: Full=Uridine nucleosidase 1;^Eukaryota; Viridiplantae; Streptophyta; Embryophyta; Tracheophyta; Spermatophyta; Magnoliophyta; eudicotyledons; core eudicotyledons; rosids; malvids; Brassicales; Brassicaceae; Camelineae; Arabidopsis
c35722_g2	gi|674897487|emb|CDY35405.1|	1204	8e-161	BnaA03g19550D [Brassica napus]	sp|O22229|TRXB3_ARATH	402	E:5e-136	RecName: Full=NADPH-dependent thioredoxin reductase 3;^Eukaryota; Viridiplantae; Streptophyta; Embryophyta; Tracheophyta; Spermatophyta; Magnoliophyta; eudicotyledons; core eudicotyledons; rosids; malvids; Brassicales; Brassicaceae; Camelineae; Arabidopsis
c16695_g2	gi|685257299|ref|XP_009125389.1|	1729	0	PREDICTED: ATP-dependent 6-phosphofructokinase 6 [Brassica rapa]	sp|Q9M076|K6PF6_ARATH	629	E:0	RecName: Full=6-phosphofructokinase 6;^Eukaryota; Viridiplantae; Streptophyta; Embryophyta; Tracheophyta; Spermatophyta; Magnoliophyta; eudicotyledons; core eudicotyledons; rosids; malvids; Brassicales; Brassicaceae; Camelineae; Arabidopsis
c31578_g2	gi|685368826|ref|XP_009118306.1|	728	4e-87	PREDICTED: phytochrome A-like [Brassica rapa]	sp|P14712|PHYA_ARATH	269	E:1e-82	RecName: Full=Phytochrome A;^Eukaryota; Viridiplantae; Streptophyta; Embryophyta; Tracheophyta; Spermatophyta; Magnoliophyta; eudicotyledons; core eudicotyledons; rosids; malvids; Brassicales; Brassicaceae; Camelineae; Arabidopsis
c3914_g1	gi|1934750|emb|CAA71346.1|	636	5e-77	acetyl-CoA carboxylase [Brassica napus]	sp|Q38970|ACC1_ARATH	218	E:2e-64	RecName: Full=Acetyl-CoA carboxylase 1;^Eukaryota; Viridiplantae; Streptophyta; Embryophyta; Tracheophyta; Spermatophyta; Magnoliophyta; eudicotyledons; core eudicotyledons; rosids; malvids; Brassicales; Brassicaceae; Camelineae; Arabidopsis
c34558_g1	gi|685344542|ref|XP_009108514.1|	4979	0	PREDICTED: DNA damage-binding protein 1b [Brassica rapa]	sp|O49552|DDB1B_ARATH	1749	E:0	RecName: Full=DNA damage-binding protein 1b;^Eukaryota; Viridiplantae; Streptophyta; Embryophyta; Tracheophyta; Spermatophyta; Magnoliophyta; eudicotyledons; core eudicotyledons; rosids; malvids; Brassicales; Brassicaceae; Camelineae; Arabidopsis
c19365_g1	gi|685335431|ref|XP_009105114.1|	1983	0	PREDICTED: DNA polymerase zeta catalytic subunit [Brassica rapa]	sp|O60673|DPOLZ_HUMAN	264	E:1e-76	RecName: Full=DNA polymerase zeta catalytic subunit;^Eukaryota; Metazoa; Chordata; Craniata; Vertebrata; Euteleostomi; Mammalia; Eutheria; Euarchontoglires; Primates; Haplorrhini; Catarrhini; Hominidae; Homo
c33627_g1	gi|674958268|emb|CDX75660.1|	2405	0	BnaA01g00420D [Brassica napus]	sp|Q5L0Q3|RNC_GEOKA	59.7	E:1e-08	RecName: Full=Ribonuclease 3;^Bacteria; Firmicutes; Bacilli; Bacillales; Bacillaceae; Geobacillus
c23999_g1	gi|685287226|ref|XP_009134545.1|	645	3e-88	PREDICTED: acyl-coenzyme A thioesterase 8 [Brassica rapa]	sp|P58137|ACOT8_MOUSE	84.3	E:4e-21	RecName: Full=Acyl-coenzyme A thioesterase 8;^Eukaryota; Metazoa; Chordata; Craniata; Vertebrata; Euteleostomi; Mammalia; Eutheria; Euarchontoglires; Glires; Rodentia; Sciurognathi; Muroidea; Muridae; Murinae; Mus; Mus`sp|P58137|ACOT8_MOUSE
c28698_g1	gi|685325536|ref|XP_009101261.1|	1190	2e-162	PREDICTED: glutathione S-transferase Z1 [Brassica rapa]	sp|Q9ZVQ3|GSTZ1_ARATH	408	E:3e-142	RecName: Full=Glutathione S-transferase Z1;^Eukaryota; Viridiplantae; Streptophyta; Embryophyta; Tracheophyta; Spermatophyta; Magnoliophyta; eudicotyledons; core eudicotyledons; rosids; malvids; Brassicales; Brassicaceae; Camelineae; Arabidopsis
c28856_g3	gi|674886021|emb|CDY46547.1|	1512	0	BnaA08g01860D [Brassica napus]	sp|O80397|M2K4_ARATH	502	E:4e-176	RecName: Full=Mitogen-activated protein kinase kinase 4;^Eukaryota; Viridiplantae; Streptophyta; Embryophyta; Tracheophyta; Spermatophyta; Magnoliophyta; eudicotyledons; core eudicotyledons; rosids; malvids; Brassicales; Brassicaceae; Camelineae; Arabidopsis
c36195_g1	gi|674886808|emb|CDY45814.1|	1809	0	BnaC03g16370D [Brassica napus]	sp|Q38799|ODPB_ARATH	674	E:0	RecName: Full=Pyruvate dehydrogenase E1 component subunit beta, mitochondrial;^Eukaryota; Viridiplantae; Streptophyta; Embryophyta; Tracheophyta; Spermatophyta; Magnoliophyta; eudicotyledons; core eudicotyledons; rosids; malvids; Brassicales; Brassicaceae; Camelineae; Arabidopsis
c25640_g1	gi|685315345|ref|XP_009148289.1|	598	2e-76	PREDICTED: uncharacterized protein LOC103871760 [Brassica rapa]	sp|Q3T0X9|DPOD4_BOVIN	63.9	E:4e-12	RecName: Full=DNA polymerase delta subunit 4;^Eukaryota; Metazoa; Chordata; Craniata; Vertebrata; Euteleostomi; Mammalia; Eutheria; Laurasiatheria; Cetartiodactyla; Ruminantia; Pecora; Bovidae; Bovinae; Bos
c22421_g1	gi|685305975|ref|XP_009143719.1|	3714	0	PREDICTED: translation initiation factor eIF-2B subunit epsilon [Brassica rapa]	sp|P56287|EI2BE_SCHPO	400	E:7e-126	RecName: Full=Probable translation initiation factor eIF-2B subunit epsilon;^Eukaryota; Fungi; Dikarya; Ascomycota; Taphrinomycotina; Schizosaccharomycetes; Schizosaccharomycetales; Schizosaccharomycetaceae; Schizosaccharomyces
c18094_g1	gi|685292858|ref|XP_009137353.1|	522	4e-60	PREDICTED: beta-adaptin-like protein C [Brassica rapa]	sp|O81742|APBLC_ARATH	193	E:5e-57	RecName: Full=Beta-adaptin-like protein C;^Eukaryota; Viridiplantae; Streptophyta; Embryophyta; Tracheophyta; Spermatophyta; Magnoliophyta; eudicotyledons; core eudicotyledons; rosids; malvids; Brassicales; Brassicaceae; Camelineae; Arabidopsis
c34453_g1	gi|685334174|ref|XP_009104646.1|	4958	0	PREDICTED: uncharacterized protein LOC103830587 [Brassica rapa]	sp|Q15751|HERC1_HUMAN	181	E:2e-44	RecName: Full=Probable E3 ubiquitin-protein ligase HERC1;^Eukaryota; Metazoa; Chordata; Craniata; Vertebrata; Euteleostomi; Mammalia; Eutheria; Euarchontoglires; Primates; Haplorrhini; Catarrhini; Hominidae; Homo`sp|Q15751|HERC1_HUMAN
c33390_g1	gi|674902203|emb|CDY30763.1|	2015	0	BnaC07g16630D [Brassica napus]	sp|Q6GNR9|OST48_XENLA	366	E:7e-119	RecName: Full=Dolichyl-diphosphooligosaccharide--protein glycosyltransferase 48 kDa subunit;^Eukaryota; Metazoa; Chordata; Craniata; Vertebrata; Euteleostomi; Amphibia; Batrachia; Anura; Pipoidea; Pipidae; Xenopodinae; Xenopus; Xenopus
c17809_g1	gi|674925000|emb|CDY08393.1|	1110	9e-152	BnaC09g12030D [Brassica napus]	sp|Q9SGU9|MGL_ARATH	397	E:6e-136	RecName: Full=Methionine gamma-lyase;^Eukaryota; Viridiplantae; Streptophyta; Embryophyta; Tracheophyta; Spermatophyta; Magnoliophyta; eudicotyledons; core eudicotyledons; rosids; malvids; Brassicales; Brassicaceae; Camelineae; Arabidopsis
c27556_g2	gi|685330949|ref|XP_009103366.1|	937	1e-124	PREDICTED: ferredoxin--NADP reductase, leaf isozyme 2, chloroplastic [Brassica rapa]	sp|Q8W493|FNRL2_ARATH	352	E:2e-120	RecName: Full=Ferredoxin--NADP reductase, leaf isozyme 2, chloroplastic;^Eukaryota; Viridiplantae; Streptophyta; Embryophyta; Tracheophyta; Spermatophyta; Magnoliophyta; eudicotyledons; core eudicotyledons; rosids; malvids; Brassicales; Brassicaceae; Camelineae; Arabidopsis
c30607_g1	gi|685271353|ref|XP_009126718.1|	929	2e-124	PREDICTED: DNA-directed RNA polymerase II subunit 7 [Brassica rapa]	sp|P38421|RPB7_ARATH	352	E:2e-121	RecName: Full=DNA-directed RNA polymerase II subunit RPB7;^Eukaryota; Viridiplantae; Streptophyta; Embryophyta; Tracheophyta; Spermatophyta; Magnoliophyta; eudicotyledons; core eudicotyledons; rosids; malvids; Brassicales; Brassicaceae; Camelineae; Arabidopsis
c29136_g1	gi|685280930|ref|XP_009131370.1|	3129	0	PREDICTED: histone-lysine N-methyltransferase, H3 lysine-9 specific SUVH4 [Brassica rapa]	sp|Q8GZB6|SUVH4_ARATH	914	E:0	RecName: Full=Histone-lysine N-methyltransferase, H3 lysine-9 specific SUVH4;^Eukaryota; Viridiplantae; Streptophyta; Embryophyta; Tracheophyta; Spermatophyta; Magnoliophyta; eudicotyledons; core eudicotyledons; rosids; malvids; Brassicales; Brassicaceae; Camelineae; Arabidopsis
c29470_g1	gi|674902484|emb|CDY30543.1|	1156	1e-156	BnaA04g15900D [Brassica napus]	sp|P59230|R10A2_ARATH	392	E:4e-136	RecName: Full=60S ribosomal protein L10a-2;^Eukaryota; Viridiplantae; Streptophyta; Embryophyta; Tracheophyta; Spermatophyta; Magnoliophyta; eudicotyledons; core eudicotyledons; rosids; malvids; Brassicales; Brassicaceae; Camelineae; Arabidopsis
c30018_g1	gi|674951675|emb|CDX81857.1|	1475	0	BnaC08g37440D [Brassica napus]	sp|Q8GYB8|OPR2_ARATH	450	E:4e-154	RecName: Full=12-oxophytodienoate reductase 2;^Eukaryota; Viridiplantae; Streptophyta; Embryophyta; Tracheophyta; Spermatophyta; Magnoliophyta; eudicotyledons; core eudicotyledons; rosids; malvids; Brassicales; Brassicaceae; Camelineae; Arabidopsis`sp|Q8GYB8|OPR2_ARATH
c7543_g1	gi|674950422|emb|CDX83068.1|	1459	0	BnaA01g20680D [Brassica napus]	sp|Q9M3B6|PKP4_ARATH	406	E:2e-135	RecName: Full=Plastidial pyruvate kinase 4, chloroplastic;^Eukaryota; Viridiplantae; Streptophyta; Embryophyta; Tracheophyta; Spermatophyta; Magnoliophyta; eudicotyledons; core eudicotyledons; rosids; malvids; Brassicales; Brassicaceae; Camelineae; Arabidopsis
c36617_g1	gi|685320384|ref|XP_009150288.1|	6761	0	PREDICTED: indole-3-acetaldehyde oxidase-like [Brassica rapa]	sp|Q7G192|ALDO2_ARATH	2132	E:0	RecName: Full=Indole-3-acetaldehyde oxidase;^Eukaryota; Viridiplantae; Streptophyta; Embryophyta; Tracheophyta; Spermatophyta; Magnoliophyta; eudicotyledons; core eudicotyledons; rosids; malvids; Brassicales; Brassicaceae; Camelineae; Arabidopsis
c15018_g2	gi|685256342|ref|XP_009136769.1|	589	3e-71	PREDICTED: cytochrome P450 81F1 [Brassica rapa]	sp|O65790|C81F1_ARATH	174	E:1e-50	RecName: Full=Cytochrome P450 81F1;^Eukaryota; Viridiplantae; Streptophyta; Embryophyta; Tracheophyta; Spermatophyta; Magnoliophyta; eudicotyledons; core eudicotyledons; rosids; malvids; Brassicales; Brassicaceae; Camelineae; Arabidopsis
c29766_g1	gi|674903782|emb|CDY29188.1|	891	3e-117	BnaA06g25690D [Brassica napus]	sp|Q8S895|SAT2_ARATH	284	E:9e-94	RecName: Full=Serine acetyltransferase 2;^Eukaryota; Viridiplantae; Streptophyta; Embryophyta; Tracheophyta; Spermatophyta; Magnoliophyta; eudicotyledons; core eudicotyledons; rosids; malvids; Brassicales; Brassicaceae; Camelineae; Arabidopsis
c14062_g1	gi|685270272|ref|XP_009126158.1|	2291	0	PREDICTED: UDP-glycosyltransferase 78D2-like isoform X2 [Brassica rapa]	sp|Q9LFJ8|U78D2_ARATH	714	E:0	RecName: Full=UDP-glycosyltransferase 78D2;^Eukaryota; Viridiplantae; Streptophyta; Embryophyta; Tracheophyta; Spermatophyta; Magnoliophyta; eudicotyledons; core eudicotyledons; rosids; malvids; Brassicales; Brassicaceae; Camelineae; Arabidopsis
c32108_g1	gi|685264323|ref|XP_009109118.1|	2544	0	PREDICTED: gamma-aminobutyrate transaminase POP2, mitochondrial-like [Brassica rapa]	sp|Q94CE5|GATP_ARATH	910	E:0	RecName: Full=Gamma-aminobutyrate transaminase POP2, mitochondrial;^Eukaryota; Viridiplantae; Streptophyta; Embryophyta; Tracheophyta; Spermatophyta; Magnoliophyta; eudicotyledons; core eudicotyledons; rosids; malvids; Brassicales; Brassicaceae; Camelineae; Arabidopsis
c49388_g1	gi|685352271|ref|XP_009111492.1|	3973	0	PREDICTED: G-type lectin S-receptor-like serine/threonine-protein kinase SD2-2 [Brassica rapa]	sp|Q39203|SD22_ARATH	1179	E:0	RecName: Full=G-type lectin S-receptor-like serine/threonine-protein kinase SD2-2;^Eukaryota; Viridiplantae; Streptophyta; Embryophyta; Tracheophyta; Spermatophyta; Magnoliophyta; eudicotyledons; core eudicotyledons; rosids; malvids; Brassicales; Brassicaceae; Camelineae; Arabidopsis
c20837_g1	gi|674870030|emb|CDY64882.1|	697	2e-89	BnaAnng19720D [Brassica napus]	sp|Q9FUQ7|CNBL8_ARATH	252	E:1e-82	RecName: Full=Calcineurin B-like protein 8;^Eukaryota; Viridiplantae; Streptophyta; Embryophyta; Tracheophyta; Spermatophyta; Magnoliophyta; eudicotyledons; core eudicotyledons; rosids; malvids; Brassicales; Brassicaceae; Camelineae; Arabidopsis
c35239_g2	gi|685354953|ref|XP_009112542.1|	1758	0	PREDICTED: bifunctional aspartate aminotransferase and glutamate/aspartate-prephenate aminotransferase isoform X2 [Brassica rapa]	sp|Q9SIE1|PAT_ARATH	652	E:0	RecName: Full=Bifunctional aspartate aminotransferase and glutamate/aspartate-prephenate aminotransferase;^Eukaryota; Viridiplantae; Streptophyta; Embryophyta; Tracheophyta; Spermatophyta; Magnoliophyta; eudicotyledons; core eudicotyledons; rosids; malvids; Brassicales; Brassicaceae; Camelineae; Arabidopsis
c24601_g1	gi|674958706|emb|CDX74950.1|	1439	0	BnaA05g06960D [Brassica napus]	sp|Q38899|ORC2_ARATH	506	E:3e-179	RecName: Full=Origin recognition complex subunit 2;^Eukaryota; Viridiplantae; Streptophyta; Embryophyta; Tracheophyta; Spermatophyta; Magnoliophyta; eudicotyledons; core eudicotyledons; rosids; malvids; Brassicales; Brassicaceae; Camelineae; Arabidopsis
c26595_g1	gi|685318877|ref|XP_009149784.1|	748	9e-98	PREDICTED: 40S ribosomal protein S11-3-like isoform X2 [Brassica rapa]	sp|P42733|RS113_ARATH	283	E:2e-95	RecName: Full=40S ribosomal protein S11-3;^Eukaryota; Viridiplantae; Streptophyta; Embryophyta; Tracheophyta; Spermatophyta; Magnoliophyta; eudicotyledons; core eudicotyledons; rosids; malvids; Brassicales; Brassicaceae; Camelineae; Arabidopsis
c28581_g1	gi|685358675|ref|XP_009113978.1|	962	3e-129	PREDICTED: 1,2-dihydroxy-3-keto-5-methylthiopentene dioxygenase 4 [Brassica rapa]	sp|Q8H185|MTND4_ARATH	360	E:1e-124	RecName: Full=1,2-dihydroxy-3-keto-5-methylthiopentene dioxygenase 4;^Eukaryota; Viridiplantae; Streptophyta; Embryophyta; Tracheophyta; Spermatophyta; Magnoliophyta; eudicotyledons; core eudicotyledons; rosids; malvids; Brassicales; Brassicaceae; Camelineae; Arabidopsis
c29091_g1	gi|685332998|ref|XP_009104169.1|	1354	0	PREDICTED: V-type proton ATPase subunit D-like [Brassica rapa]	sp|Q9XGM1|VATD_ARATH	506	E:2e-179	RecName: Full=V-type proton ATPase subunit D;^Eukaryota; Viridiplantae; Streptophyta; Embryophyta; Tracheophyta; Spermatophyta; Magnoliophyta; eudicotyledons; core eudicotyledons; rosids; malvids; Brassicales; Brassicaceae; Camelineae; Arabidopsis
c30969_g1	gi|674901462|emb|CDY31592.1|	864	1e-111	BnaA10g12790D [Brassica napus]	sp|P28186|RAE1C_ARATH	331	E:2e-110	RecName: Full=Ras-related protein RABE1c;^Eukaryota; Viridiplantae; Streptophyta; Embryophyta; Tracheophyta; Spermatophyta; Magnoliophyta; eudicotyledons; core eudicotyledons; rosids; malvids; Brassicales; Brassicaceae; Camelineae; Arabidopsis
c45947_g1	gi|685377194|ref|XP_009121502.1|	702	2e-89	PREDICTED: acyl-[acyl-carrier-protein] desaturase 5, chloroplastic [Brassica rapa]	sp|Q9LF04|STAD1_ARATH	266	E:2e-87	RecName: Full=Acyl-[acyl-carrier-protein] desaturase 1, chloroplastic;^Eukaryota; Viridiplantae; Streptophyta; Embryophyta; Tracheophyta; Spermatophyta; Magnoliophyta; eudicotyledons; core eudicotyledons; rosids; malvids; Brassicales; Brassicaceae; Camelineae; Arabidopsis
c29301_g3	gi|674877449|emb|CDY54522.1|	471	3e-57	BnaC07g49260D [Brassica napus]	sp|Q9M2F1|RS272_ARATH	144	E:8e-43	RecName: Full=40S ribosomal protein S27-2;^Eukaryota; Viridiplantae; Streptophyta; Embryophyta; Tracheophyta; Spermatophyta; Magnoliophyta; eudicotyledons; core eudicotyledons; rosids; malvids; Brassicales; Brassicaceae; Camelineae; Arabidopsis
c42131_g1	gi|685286234|ref|XP_009134040.1|	1918	0	PREDICTED: guanine nucleotide-binding protein subunit beta-like protein C [Brassica rapa]	sp|Q9LV28|GPLPC_ARATH	390	E:1e-131	RecName: Full=Guanine nucleotide-binding protein subunit beta-like protein C;^Eukaryota; Viridiplantae; Streptophyta; Embryophyta; Tracheophyta; Spermatophyta; Magnoliophyta; eudicotyledons; core eudicotyledons; rosids; malvids; Brassicales; Brassicaceae; Camelineae; Arabidopsis`sp|Q9LV28|GPLPC_ARATH
c29968_g2	gi|685334000|ref|XP_009104577.1|	971	2e-164	PREDICTED: serine/threonine-protein kinase SRK2C [Brassica rapa]	sp|Q9M9E9|SRK2C_ARATH	340	E:1e-148	RecName: Full=Serine/threonine-protein kinase SRK2C;^Eukaryota; Viridiplantae; Streptophyta; Embryophyta; Tracheophyta; Spermatophyta; Magnoliophyta; eudicotyledons; core eudicotyledons; rosids; malvids; Brassicales; Brassicaceae; Camelineae; Arabidopsis`sp|Q9M9E9|SRK2C_ARATH
c29968_g2	gi|685334000|ref|XP_009104577.1|	971	2e-164	PREDICTED: serine/threonine-protein kinase SRK2C [Brassica rapa]	sp|Q9M9E9|SRK2C_ARATH	340	E:1e-148	RecName: Full=Serine/threonine-protein kinase SRK2C;^Eukaryota; Viridiplantae; Streptophyta; Embryophyta; Tracheophyta; Spermatophyta; Magnoliophyta; eudicotyledons; core eudicotyledons; rosids; malvids; Brassicales; Brassicaceae; Camelineae; Arabidopsis`sp|Q9M9E9|SRK2C_ARATH
c28702_g1	gi|685285859|ref|XP_009133847.1|	1172	6e-160	PREDICTED: glutathione S-transferase U5 [Brassica rapa]	sp|P46421|GSTU5_ARATH	412	E:6e-144	RecName: Full=Glutathione S-transferase U5;^Eukaryota; Viridiplantae; Streptophyta; Embryophyta; Tracheophyta; Spermatophyta; Magnoliophyta; eudicotyledons; core eudicotyledons; rosids; malvids; Brassicales; Brassicaceae; Camelineae; Arabidopsis
c28712_g2	gi|685364552|ref|XP_009116460.1|	994	9e-133	PREDICTED: acetylglutamate kinase, chloroplastic [Brassica rapa]	sp|Q9SCL7|NAGK_ARATH	324	E:3e-109	RecName: Full=Acetylglutamate kinase, chloroplastic;^Eukaryota; Viridiplantae; Streptophyta; Embryophyta; Tracheophyta; Spermatophyta; Magnoliophyta; eudicotyledons; core eudicotyledons; rosids; malvids; Brassicales; Brassicaceae; Camelineae; Arabidopsis
c20143_g1	gi|685300175|ref|XP_009140827.1|	1910	0	PREDICTED: arogenate dehydratase 3, chloroplastic [Brassica rapa]	sp|Q9ZUY3|AROD3_ARATH	625	E:0	RecName: Full=Arogenate dehydratase 3, chloroplastic;^Eukaryota; Viridiplantae; Streptophyta; Embryophyta; Tracheophyta; Spermatophyta; Magnoliophyta; eudicotyledons; core eudicotyledons; rosids; malvids; Brassicales; Brassicaceae; Camelineae; Arabidopsis
c28437_g1	gi|674899152|emb|CDY33745.1|	1690	0	BnaA09g45510D [Brassica napus]	sp|Q38909|XTH28_ARATH	592	E:0	RecName: Full=Probable xyloglucan endotransglucosylase/hydrolase protein 28;^Eukaryota; Viridiplantae; Streptophyta; Embryophyta; Tracheophyta; Spermatophyta; Magnoliophyta; eudicotyledons; core eudicotyledons; rosids; malvids; Brassicales; Brassicaceae; Camelineae; Arabidopsis
c30277_g1	gi|685259870|ref|XP_009137528.1|	1703	0	PREDICTED: UDP-glucose 4-epimerase 2 [Brassica rapa]	sp|Q9T0A7|GALE3_ARATH	630	E:0	RecName: Full=UDP-glucose 4-epimerase 3;^Eukaryota; Viridiplantae; Streptophyta; Embryophyta; Tracheophyta; Spermatophyta; Magnoliophyta; eudicotyledons; core eudicotyledons; rosids; malvids; Brassicales; Brassicaceae; Camelineae; Arabidopsis
c35703_g1	gi|674935533|emb|CDX97783.1|	1551	0	BnaC04g41560D [Brassica napus]	sp|O49354|COQ3_ARATH	500	E:4e-175	RecName: Full=Hexaprenyldihydroxybenzoate methyltransferase, mitochondrial;^Eukaryota; Viridiplantae; Streptophyta; Embryophyta; Tracheophyta; Spermatophyta; Magnoliophyta; eudicotyledons; core eudicotyledons; rosids; malvids; Brassicales; Brassicaceae; Camelineae; Arabidopsis
c35232_g1	gi|685304311|ref|XP_009142874.1|	2600	0	PREDICTED: serine/threonine-protein phosphatase 5 [Brassica rapa]	sp|Q84XU2|PPP5_ARATH	913	E:0	RecName: Full=Serine/threonine-protein phosphatase 5;^Eukaryota; Viridiplantae; Streptophyta; Embryophyta; Tracheophyta; Spermatophyta; Magnoliophyta; eudicotyledons; core eudicotyledons; rosids; malvids; Brassicales; Brassicaceae; Camelineae; Arabidopsis
c35907_g1	gi|674899429|emb|CDY33466.1|	1726	0	BnaA06g36070D [Brassica napus]	sp|Q9FL33|MCM3_ARATH	600	E:0	RecName: Full=DNA replication licensing factor MCM3 homolog;^Eukaryota; Viridiplantae; Streptophyta; Embryophyta; Tracheophyta; Spermatophyta; Magnoliophyta; eudicotyledons; core eudicotyledons; rosids; malvids; Brassicales; Brassicaceae; Camelineae; Arabidopsis
c39322_g1	gi|685345222|ref|XP_009108777.1|	2313	0	PREDICTED: LL-diaminopimelate aminotransferase, chloroplastic [Brassica rapa]	sp|Q93ZN9|DAPAT_ARATH	869	E:0	RecName: Full=LL-diaminopimelate aminotransferase, chloroplastic;^Eukaryota; Viridiplantae; Streptophyta; Embryophyta; Tracheophyta; Spermatophyta; Magnoliophyta; eudicotyledons; core eudicotyledons; rosids; malvids; Brassicales; Brassicaceae; Camelineae; Arabidopsis
c8138_g1	gi|685281838|ref|XP_009131828.1|	1181	1e-156	PREDICTED: lysosomal beta glucosidase [Brassica rapa]	sp|Q56078|BGLX_SALTY	98.2	E:1e-21	RecName: Full=Periplasmic beta-glucosidase;^Bacteria; Proteobacteria; Gammaproteobacteria; Enterobacteriales; Enterobacteriaceae; Salmonella
c43686_g1	gi|685366104|ref|XP_009117122.1|	522	3e-60	PREDICTED: ATPase 5, plasma membrane-type [Brassica rapa]	sp|Q9SJB3|PMA5_ARATH	188	E:3e-55	RecName: Full=ATPase 5, plasma membrane-type;^Eukaryota; Viridiplantae; Streptophyta; Embryophyta; Tracheophyta; Spermatophyta; Magnoliophyta; eudicotyledons; core eudicotyledons; rosids; malvids; Brassicales; Brassicaceae; Camelineae; Arabidopsis
c30393_g1	gi|674891715|emb|CDY41081.1|	543	1e-65	BnaA09g18600D [Brassica napus]	sp|P16180|RR17_ARATH	171	E:1e-50	RecName: Full=30S ribosomal protein S17, chloroplastic;^Eukaryota; Viridiplantae; Streptophyta; Embryophyta; Tracheophyta; Spermatophyta; Magnoliophyta; eudicotyledons; core eudicotyledons; rosids; malvids; Brassicales; Brassicaceae; Camelineae; Arabidopsis
c32353_g1	gi|685263386|ref|XP_009104294.1|	3624	0	PREDICTED: cleavage and polyadenylation specificity factor subunit 3-I [Brassica rapa]	sp|Q9C952|CPSF3_ARATH	1328	E:0	RecName: Full=Cleavage and polyadenylation specificity factor subunit 3-I;^Eukaryota; Viridiplantae; Streptophyta; Embryophyta; Tracheophyta; Spermatophyta; Magnoliophyta; eudicotyledons; core eudicotyledons; rosids; malvids; Brassicales; Brassicaceae; Camelineae; Arabidopsis
c34490_g1	gi|685294555|ref|XP_009138159.1|	2495	0	PREDICTED: UDP-sulfoquinovose synthase, chloroplastic-like [Brassica rapa]	sp|O48917|SQD1_ARATH	835	E:0	RecName: Full=UDP-sulfoquinovose synthase, chloroplastic;^Eukaryota; Viridiplantae; Streptophyta; Embryophyta; Tracheophyta; Spermatophyta; Magnoliophyta; eudicotyledons; core eudicotyledons; rosids; malvids; Brassicales; Brassicaceae; Camelineae; Arabidopsis
c15484_g1	gi|685360474|ref|XP_009114734.1|	1748	0	PREDICTED: dihydrolipoyllysine-residue acetyltransferase component of pyruvate dehydrogenase complex, mitochondrial [Brassica rapa]	sp|Q4ULG1|ODP2_RICFE	175	E:3e-47	RecName: Full=Dihydrolipoyllysine-residue acetyltransferase component of pyruvate dehydrogenase complex;^Bacteria; Proteobacteria; Alphaproteobacteria; Rickettsiales; Rickettsiaceae; Rickettsieae; Rickettsia; spotted fever group
c29394_g1	gi|685269727|ref|XP_009125865.1|	979	9e-129	PREDICTED: nuclear transcription factor Y subunit A-1-like isoform X2 [Brassica rapa]	sp|Q9LXV5|NFYA1_ARATH	242	E:3e-75	RecName: Full=Nuclear transcription factor Y subunit A-1;^Eukaryota; Viridiplantae; Streptophyta; Embryophyta; Tracheophyta; Spermatophyta; Magnoliophyta; eudicotyledons; core eudicotyledons; rosids; malvids; Brassicales; Brassicaceae; Camelineae; Arabidopsis
c35544_g1	gi|685384075|ref|XP_009124255.1|	5720	0	PREDICTED: histidine kinase 2 [Brassica rapa]	sp|Q9C5U2|AHK2_ARATH	1794	E:0	RecName: Full=Histidine kinase 2;^Eukaryota; Viridiplantae; Streptophyta; Embryophyta; Tracheophyta; Spermatophyta; Magnoliophyta; eudicotyledons; core eudicotyledons; rosids; malvids; Brassicales; Brassicaceae; Camelineae; Arabidopsis
c35544_g1	gi|685384075|ref|XP_009124255.1|	5720	0	PREDICTED: histidine kinase 2 [Brassica rapa]	sp|Q9C5U2|AHK2_ARATH	1794	E:0	RecName: Full=Histidine kinase 2;^Eukaryota; Viridiplantae; Streptophyta; Embryophyta; Tracheophyta; Spermatophyta; Magnoliophyta; eudicotyledons; core eudicotyledons; rosids; malvids; Brassicales; Brassicaceae; Camelineae; Arabidopsis
c23949_g1	gi|334186800|ref|NP_001190795.1|	602	2e-75	5'-adenylylsulfate reductase 3 [Arabidopsis thaliana]	sp|P92980|APR3_ARATH	235	E:5e-75	RecName: Full=5'-adenylylsulfate reductase 3, chloroplastic;^Eukaryota; Viridiplantae; Streptophyta; Embryophyta; Tracheophyta; Spermatophyta; Magnoliophyta; eudicotyledons; core eudicotyledons; rosids; malvids; Brassicales; Brassicaceae; Camelineae; Arabidopsis
c49452_g1	gi|685322825|ref|XP_009151198.1|	3725	0	PREDICTED: long chain acyl-CoA synthetase 7, peroxisomal [Brassica rapa]	sp|Q8LKS5|LACS7_ARATH	1288	E:0	RecName: Full=Long chain acyl-CoA synthetase 7, peroxisomal;^Eukaryota; Viridiplantae; Streptophyta; Embryophyta; Tracheophyta; Spermatophyta; Magnoliophyta; eudicotyledons; core eudicotyledons; rosids; malvids; Brassicales; Brassicaceae; Camelineae; Arabidopsis
c15750_g1	gi|685325205|ref|XP_009152136.1|	3833	0	PREDICTED: heat shock protein 90-1-like [Brassica rapa]	sp|Q9STX5|ENPL_ARATH	558	E:0	RecName: Full=Endoplasmin homolog;^Eukaryota; Viridiplantae; Streptophyta; Embryophyta; Tracheophyta; Spermatophyta; Magnoliophyta; eudicotyledons; core eudicotyledons; rosids; malvids; Brassicales; Brassicaceae; Camelineae; Arabidopsis
c31614_g1	gi|685345863|ref|XP_009109029.1|	1429	0	PREDICTED: probable acyl-[acyl-carrier-protein]--UDP-N-acetylglucosamine O-acyltransferase, mitochondrial [Brassica rapa]	sp|B5YHC0|LPXA_THEYD	163	E:4e-45	RecName: Full=Acyl-[acyl-carrier-protein]--UDP-N-acetylglucosamine O-acyltransferase;^Bacteria; Nitrospirae; Nitrospirales; Nitrospiraceae; Thermodesulfovibrio
c36025_g1	gi|685262167|ref|XP_009149195.1|	2021	0	PREDICTED: serine/threonine-protein kinase rio2-like isoform X1 [Brassica rapa]	sp|Q54T05|RIO2_DICDI	386	E:1e-125	RecName: Full=Serine/threonine-protein kinase rio2;^Eukaryota; Amoebozoa; Mycetozoa; Dictyosteliida; Dictyostelium
c25193_g1	gi|674882054|emb|CDY50310.1|	2401	0	BnaA02g14680D [Brassica napus]	sp|Q9ZRF9|RPK1_ARATH	749	E:0	RecName: Full=Probable LRR receptor-like serine/threonine-protein kinase RPK1;^Eukaryota; Viridiplantae; Streptophyta; Embryophyta; Tracheophyta; Spermatophyta; Magnoliophyta; eudicotyledons; core eudicotyledons; rosids; malvids; Brassicales; Brassicaceae; Camelineae; Arabidopsis
c25919_g1	gi|674855489|emb|CDY70765.1|	450	2e-53	BnaAnng34920D, partial [Brassica napus]	sp|Q9ZUU4|ROC1_ARATH	143	E:2e-40	RecName: Full=Ribonucleoprotein At2g37220, chloroplastic;^Eukaryota; Viridiplantae; Streptophyta; Embryophyta; Tracheophyta; Spermatophyta; Magnoliophyta; eudicotyledons; core eudicotyledons; rosids; malvids; Brassicales; Brassicaceae; Camelineae; Arabidopsis`sp|Q9ZUU4|ROC1_ARATH
c17438_g1	gi|685338840|ref|XP_009106408.1|	1862	0	PREDICTED: L-ascorbate peroxidase T, chloroplastic [Brassica rapa]	sp|Q42593|APXT_ARATH	619	E:0	RecName: Full=L-ascorbate peroxidase T, chloroplastic;^Eukaryota; Viridiplantae; Streptophyta; Embryophyta; Tracheophyta; Spermatophyta; Magnoliophyta; eudicotyledons; core eudicotyledons; rosids; malvids; Brassicales; Brassicaceae; Camelineae; Arabidopsis
c17438_g1	gi|685338840|ref|XP_009106408.1|	1862	0	PREDICTED: L-ascorbate peroxidase T, chloroplastic [Brassica rapa]	sp|Q42593|APXT_ARATH	619	E:0	RecName: Full=L-ascorbate peroxidase T, chloroplastic;^Eukaryota; Viridiplantae; Streptophyta; Embryophyta; Tracheophyta; Spermatophyta; Magnoliophyta; eudicotyledons; core eudicotyledons; rosids; malvids; Brassicales; Brassicaceae; Camelineae; Arabidopsis
c34418_g2	gi|685284318|ref|XP_009133057.1|	3600	0	PREDICTED: ATP-dependent RNA helicase DHX36 [Brassica rapa]	sp|Q9H2U1|DHX36_HUMAN	511	E:1e-164	RecName: Full=Probable ATP-dependent RNA helicase DHX36;^Eukaryota; Metazoa; Chordata; Craniata; Vertebrata; Euteleostomi; Mammalia; Eutheria; Euarchontoglires; Primates; Haplorrhini; Catarrhini; Hominidae; Homo
c21629_g1	gi|727427981|ref|XP_010468086.1|	461	5e-54	PREDICTED: probable ADP-ribosylation factor GTPase-activating protein AGD8, partial [Camelina sativa]	sp|Q8H100|AGD8_ARATH	181	E:1e-51	RecName: Full=Probable ADP-ribosylation factor GTPase-activating protein AGD8;^Eukaryota; Viridiplantae; Streptophyta; Embryophyta; Tracheophyta; Spermatophyta; Magnoliophyta; eudicotyledons; core eudicotyledons; rosids; malvids; Brassicales; Brassicaceae; Camelineae; Arabidopsis
c49472_g1	gi|674939799|emb|CDX93479.1|	735	1e-90	BnaA06g05690D [Brassica napus]	sp|Q9A2P5|HIS1_CAUCR	57.4	E:6e-08	RecName: Full=ATP phosphoribosyltransferase;^Bacteria; Proteobacteria; Alphaproteobacteria; Caulobacterales; Caulobacteraceae; Caulobacter
c29840_g4	gi|685267740|ref|XP_009124973.1|	616	8e-77	PREDICTED: 40S ribosomal protein S24-1 [Brassica rapa]	sp|Q9SS17|RS241_ARATH	240	E:2e-77	RecName: Full=40S ribosomal protein S24-1;^Eukaryota; Viridiplantae; Streptophyta; Embryophyta; Tracheophyta; Spermatophyta; Magnoliophyta; eudicotyledons; core eudicotyledons; rosids; malvids; Brassicales; Brassicaceae; Camelineae; Arabidopsis
c30080_g1	gi|685355640|ref|XP_009112814.1|	1004	8e-134	PREDICTED: V-type proton ATPase subunit E3 [Brassica rapa]	sp|P0CAN7|VATE3_ARATH	365	E:8e-125	RecName: Full=V-type proton ATPase subunit E3;^Eukaryota; Viridiplantae; Streptophyta; Embryophyta; Tracheophyta; Spermatophyta; Magnoliophyta; eudicotyledons; core eudicotyledons; rosids; malvids; Brassicales; Brassicaceae; Camelineae; Arabidopsis
c41070_g1	gi|674937420|emb|CDX96072.1|	815	2e-102	BnaA07g26590D [Brassica napus]	sp|Q1JPJ8|THOP1_BOVIN	126	E:1e-32	RecName: Full=Thimet oligopeptidase;^Eukaryota; Metazoa; Chordata; Craniata; Vertebrata; Euteleostomi; Mammalia; Eutheria; Laurasiatheria; Cetartiodactyla; Ruminantia; Pecora; Bovidae; Bovinae; Bos
c38819_g1	gi|685338641|ref|XP_009106331.1|	607	4e-78	PREDICTED: calcium-binding protein CML38 [Brassica rapa]	sp|Q9SRE6|CML38_ARATH	182	E:1e-57	RecName: Full=Calcium-binding protein CML38;^Eukaryota; Viridiplantae; Streptophyta; Embryophyta; Tracheophyta; Spermatophyta; Magnoliophyta; eudicotyledons; core eudicotyledons; rosids; malvids; Brassicales; Brassicaceae; Camelineae; Arabidopsis
c34565_g1	gi|674965740|emb|CDX67983.1|	1755	0	BnaA07g20230D [Brassica napus]	sp|Q84L33|RD23A_ARATH	567	E:0	RecName: Full=Putative DNA repair protein RAD23-1;^Eukaryota; Viridiplantae; Streptophyta; Embryophyta; Tracheophyta; Spermatophyta; Magnoliophyta; eudicotyledons; core eudicotyledons; rosids; malvids; Brassicales; Brassicaceae; Camelineae; Arabidopsis
c28497_g1	gi|685314513|ref|XP_009147854.1|	828	4e-108	PREDICTED: branched-chain-amino-acid aminotransferase 6 [Brassica rapa]	sp|Q9LPM9|BCAT6_ARATH	305	E:4e-102	RecName: Full=Branched-chain-amino-acid aminotransferase 6;^Eukaryota; Viridiplantae; Streptophyta; Embryophyta; Tracheophyta; Spermatophyta; Magnoliophyta; eudicotyledons; core eudicotyledons; rosids; malvids; Brassicales; Brassicaceae; Camelineae; Arabidopsis
c31047_g1	gi|685337639|ref|XP_009105964.1|	1611	0	PREDICTED: histone-lysine N-methyltransferase, H3 lysine-9 specific SUVH3 [Brassica rapa]	sp|Q9C5P4|SUVH3_ARATH	481	E:6e-163	RecName: Full=Histone-lysine N-methyltransferase, H3 lysine-9 specific SUVH3;^Eukaryota; Viridiplantae; Streptophyta; Embryophyta; Tracheophyta; Spermatophyta; Magnoliophyta; eudicotyledons; core eudicotyledons; rosids; malvids; Brassicales; Brassicaceae; Camelineae; Arabidopsis
c33590_g2	gi|685303063|ref|XP_009142240.1|	721	3e-93	PREDICTED: 6,7-dimethyl-8-ribityllumazine synthase, chloroplastic [Brassica rapa]	sp|O80575|RISB_ARATH	277	E:2e-92	RecName: Full=6,7-dimethyl-8-ribityllumazine synthase, chloroplastic;^Eukaryota; Viridiplantae; Streptophyta; Embryophyta; Tracheophyta; Spermatophyta; Magnoliophyta; eudicotyledons; core eudicotyledons; rosids; malvids; Brassicales; Brassicaceae; Camelineae; Arabidopsis
c35336_g3	gi|685368510|ref|XP_009118167.1|	2624	0	PREDICTED: serine--tRNA ligase, mitochondrial [Brassica rapa]	sp|Q73KB2|SYS_TREDE	424	E:1e-141	RecName: Full=Serine--tRNA ligase;^Bacteria; Spirochaetes; Spirochaetales; Spirochaetaceae; Treponema
c22446_g1	gi|685284968|ref|XP_009133389.1|	1710	0	PREDICTED: serine/threonine-protein phosphatase PP1 isozyme 4 [Brassica rapa]	sp|P48484|PP14_ARATH	656	E:0	RecName: Full=Serine/threonine-protein phosphatase PP1 isozyme 4;^Eukaryota; Viridiplantae; Streptophyta; Embryophyta; Tracheophyta; Spermatophyta; Magnoliophyta; eudicotyledons; core eudicotyledons; rosids; malvids; Brassicales; Brassicaceae; Camelineae; Arabidopsis
c34944_g2	gi|685335694|ref|XP_009105224.1|	2991	0	PREDICTED: DNA ligase 1 isoform X2 [Brassica rapa]	sp|Q42572|DNLI1_ARATH	431	E:1e-138	RecName: Full=DNA ligase 1;^Eukaryota; Viridiplantae; Streptophyta; Embryophyta; Tracheophyta; Spermatophyta; Magnoliophyta; eudicotyledons; core eudicotyledons; rosids; malvids; Brassicales; Brassicaceae; Camelineae; Arabidopsis
c34944_g2	gi|685335694|ref|XP_009105224.1|	2991	0	PREDICTED: DNA ligase 1 isoform X2 [Brassica rapa]	sp|Q42572|DNLI1_ARATH	431	E:1e-138	RecName: Full=DNA ligase 1;^Eukaryota; Viridiplantae; Streptophyta; Embryophyta; Tracheophyta; Spermatophyta; Magnoliophyta; eudicotyledons; core eudicotyledons; rosids; malvids; Brassicales; Brassicaceae; Camelineae; Arabidopsis
c25598_g1	gi|685297772|ref|XP_009139666.1|	1346	0	PREDICTED: ribonuclease 2 [Brassica rapa]	sp|P42814|RNS2_ARATH	476	E:2e-168	RecName: Full=Ribonuclease 2;^Eukaryota; Viridiplantae; Streptophyta; Embryophyta; Tracheophyta; Spermatophyta; Magnoliophyta; eudicotyledons; core eudicotyledons; rosids; malvids; Brassicales; Brassicaceae; Camelineae; Arabidopsis
c33201_g1	gi|674942840|emb|CDX90499.1|	966	1e-128	BnaA03g42820D [Brassica napus]	sp|O23515|RL151_ARATH	368	E:1e-127	RecName: Full=60S ribosomal protein L15-1;^Eukaryota; Viridiplantae; Streptophyta; Embryophyta; Tracheophyta; Spermatophyta; Magnoliophyta; eudicotyledons; core eudicotyledons; rosids; malvids; Brassicales; Brassicaceae; Camelineae; Arabidopsis
c26313_g1	gi|685381107|ref|XP_009123165.1|	599	5e-68	PREDICTED: LOW QUALITY PROTEIN: helicase and polymerase-containing protein TEBICHI-like [Brassica rapa]	sp|Q7TQ07|DPOLN_MOUSE	80.9	E:3e-16	RecName: Full=DNA polymerase nu;^Eukaryota; Metazoa; Chordata; Craniata; Vertebrata; Euteleostomi; Mammalia; Eutheria; Euarchontoglires; Glires; Rodentia; Sciurognathi; Muroidea; Muridae; Murinae; Mus; Mus
c33393_g1	gi|674913429|emb|CDY19831.1|	1623	0	BnaA09g04840D [Brassica napus]	sp|Q6LA42|APRR5_ARATH	401	E:2e-132	RecName: Full=Two-component response regulator-like APRR5;^Eukaryota; Viridiplantae; Streptophyta; Embryophyta; Tracheophyta; Spermatophyta; Magnoliophyta; eudicotyledons; core eudicotyledons; rosids; malvids; Brassicales; Brassicaceae; Camelineae; Arabidopsis
c32531_g2	gi|685270986|ref|XP_009126529.1|	1364	0	PREDICTED: probable CCR4-associated factor 1 homolog 11 [Brassica rapa]	sp|Q9FMS6|CAF1K_ARATH	460	E:2e-160	RecName: Full=Probable CCR4-associated factor 1 homolog 11;^Eukaryota; Viridiplantae; Streptophyta; Embryophyta; Tracheophyta; Spermatophyta; Magnoliophyta; eudicotyledons; core eudicotyledons; rosids; malvids; Brassicales; Brassicaceae; Camelineae; Arabidopsis
c34560_g2	gi|685325054|ref|XP_009152081.1|	1724	0	PREDICTED: ultraviolet-B receptor UVR8 [Brassica rapa]	sp|O95714|HERC2_HUMAN	89.7	E:2e-17	RecName: Full=E3 ubiquitin-protein ligase HERC2;^Eukaryota; Metazoa; Chordata; Craniata; Vertebrata; Euteleostomi; Mammalia; Eutheria; Euarchontoglires; Primates; Haplorrhini; Catarrhini; Hominidae; Homo`sp|O95714|HERC2_HUMAN
c32147_g1	gi|674935773|emb|CDX97617.1|	2161	0	BnaA05g24620D [Brassica napus]	sp|Q93ZB6|DCUP1_ARATH	727	E:0	RecName: Full=Uroporphyrinogen decarboxylase 1, chloroplastic;^Eukaryota; Viridiplantae; Streptophyta; Embryophyta; Tracheophyta; Spermatophyta; Magnoliophyta; eudicotyledons; core eudicotyledons; rosids; malvids; Brassicales; Brassicaceae; Camelineae; Arabidopsis
c20858_g1	gi|685273092|ref|XP_009127589.1|	1192	2e-162	PREDICTED: putative caffeoyl-CoA O-methyltransferase At1g67980 [Brassica rapa]	sp|Q9C9W3|CAMT1_ARATH	426	E:7e-149	RecName: Full=Putative caffeoyl-CoA O-methyltransferase At1g67980;^Eukaryota; Viridiplantae; Streptophyta; Embryophyta; Tracheophyta; Spermatophyta; Magnoliophyta; eudicotyledons; core eudicotyledons; rosids; malvids; Brassicales; Brassicaceae; Camelineae; Arabidopsis
c30600_g2	gi|685315289|ref|XP_009148263.1|	1101	2e-149	PREDICTED: ras-related protein RABA2a [Brassica rapa]	sp|O04486|RAA2A_ARATH	416	E:5e-146	RecName: Full=Ras-related protein RABA2a;^Eukaryota; Viridiplantae; Streptophyta; Embryophyta; Tracheophyta; Spermatophyta; Magnoliophyta; eudicotyledons; core eudicotyledons; rosids; malvids; Brassicales; Brassicaceae; Camelineae; Arabidopsis
c34282_g1	gi|685286396|ref|XP_009134125.1|	3853	0	PREDICTED: isoamylase 3, chloroplastic isoform X1 [Brassica rapa]	sp|Q9M0S5|ISOA3_ARATH	1321	E:0	RecName: Full=Isoamylase 3, chloroplastic;^Eukaryota; Viridiplantae; Streptophyta; Embryophyta; Tracheophyta; Spermatophyta; Magnoliophyta; eudicotyledons; core eudicotyledons; rosids; malvids; Brassicales; Brassicaceae; Camelineae; Arabidopsis
c30934_g1	gi|685257190|ref|XP_009124478.1|	1123	3e-148	PREDICTED: uncharacterized protein LOC103849450 [Brassica rapa]	sp|P34914|HYES_MOUSE	57	E:2e-07	RecName: Full=Bifunctional epoxide hydrolase 2;^Eukaryota; Metazoa; Chordata; Craniata; Vertebrata; Euteleostomi; Mammalia; Eutheria; Euarchontoglires; Glires; Rodentia; Sciurognathi; Muroidea; Muridae; Murinae; Mus; Mus
c29489_g1	gi|674914525|emb|CDY18662.1|	1337	0	BnaA09g07330D [Brassica napus]	sp|Q9FJX3|VDAC2_ARATH	481	E:6e-169	RecName: Full=Mitochondrial outer membrane protein porin 2;^Eukaryota; Viridiplantae; Streptophyta; Embryophyta; Tracheophyta; Spermatophyta; Magnoliophyta; eudicotyledons; core eudicotyledons; rosids; malvids; Brassicales; Brassicaceae; Camelineae; Arabidopsis
c34494_g1	gi|674931644|emb|CDY01659.1|	646	2e-81	BnaC04g30930D [Brassica napus]	sp|P42644|14333_ARATH	245	E:1e-79	RecName: Full=14-3-3-like protein GF14 psi;^Eukaryota; Viridiplantae; Streptophyta; Embryophyta; Tracheophyta; Spermatophyta; Magnoliophyta; eudicotyledons; core eudicotyledons; rosids; malvids; Brassicales; Brassicaceae; Camelineae; Arabidopsis
c30704_g1	gi|685300527|ref|XP_009140993.1|	1040	0	PREDICTED: 3-hydroxyisobutyryl-CoA hydrolase 1-like isoform X1 [Brassica rapa]	sp|Q9LKJ1|HIBC1_ARATH	373	E:7e-178	RecName: Full=3-hydroxyisobutyryl-CoA hydrolase 1;^Eukaryota; Viridiplantae; Streptophyta; Embryophyta; Tracheophyta; Spermatophyta; Magnoliophyta; eudicotyledons; core eudicotyledons; rosids; malvids; Brassicales; Brassicaceae; Camelineae; Arabidopsis`sp|Q9LKJ1|HIBC1_ARATH
c30704_g1	gi|685300527|ref|XP_009140993.1|	1040	0	PREDICTED: 3-hydroxyisobutyryl-CoA hydrolase 1-like isoform X1 [Brassica rapa]	sp|Q9LKJ1|HIBC1_ARATH	373	E:7e-178	RecName: Full=3-hydroxyisobutyryl-CoA hydrolase 1;^Eukaryota; Viridiplantae; Streptophyta; Embryophyta; Tracheophyta; Spermatophyta; Magnoliophyta; eudicotyledons; core eudicotyledons; rosids; malvids; Brassicales; Brassicaceae; Camelineae; Arabidopsis`sp|Q9LKJ1|HIBC1_ARATH
c33766_g2	gi|685366763|ref|XP_009117405.1|	869	1e-108	PREDICTED: vacuolar proton ATPase a2 [Brassica rapa]	sp|Q9SJT7|VHAA2_ARATH	311	E:4e-99	RecName: Full=Vacuolar proton ATPase a2;^Eukaryota; Viridiplantae; Streptophyta; Embryophyta; Tracheophyta; Spermatophyta; Magnoliophyta; eudicotyledons; core eudicotyledons; rosids; malvids; Brassicales; Brassicaceae; Camelineae; Arabidopsis
c21715_g1	gi|685300013|ref|XP_009140747.1|	1694	0	PREDICTED: bifunctional epoxide hydrolase 2-like [Brassica rapa]	sp|Q6Q2C2|HYES_PIG	181	E:4e-49	RecName: Full=Bifunctional epoxide hydrolase 2;^Eukaryota; Metazoa; Chordata; Craniata; Vertebrata; Euteleostomi; Mammalia; Eutheria; Laurasiatheria; Cetartiodactyla; Suina; Suidae; Sus
c21642_g1	gi|674929055|emb|CDY04196.1|	1436	0	BnaC06g26190D [Brassica napus]	sp|P38418|LOX2_ARATH	457	E:2e-153	RecName: Full=Lipoxygenase 2, chloroplastic;^Eukaryota; Viridiplantae; Streptophyta; Embryophyta; Tracheophyta; Spermatophyta; Magnoliophyta; eudicotyledons; core eudicotyledons; rosids; malvids; Brassicales; Brassicaceae; Camelineae; Arabidopsis
c33891_g1	gi|685332235|ref|XP_009103873.1|	1717	0	PREDICTED: diaminopimelate epimerase, chloroplastic-like [Brassica rapa]	sp|Q9LFG2|DAPF_ARATH	605	E:0	RecName: Full=Diaminopimelate epimerase, chloroplastic;^Eukaryota; Viridiplantae; Streptophyta; Embryophyta; Tracheophyta; Spermatophyta; Magnoliophyta; eudicotyledons; core eudicotyledons; rosids; malvids; Brassicales; Brassicaceae; Camelineae; Arabidopsis
c30879_g3	gi|674911310|emb|CDY21776.1|	517	1e-62	BnaA06g20450D [Brassica napus]	sp|Q39110|GAOX1_ARATH	60.5	E:2e-10	RecName: Full=Gibberellin 20 oxidase 1;^Eukaryota; Viridiplantae; Streptophyta; Embryophyta; Tracheophyta; Spermatophyta; Magnoliophyta; eudicotyledons; core eudicotyledons; rosids; malvids; Brassicales; Brassicaceae; Camelineae; Arabidopsis
c28140_g1	gi|674847024|emb|CDY72318.1|	1083	1e-146	BnaAnng40650D [Brassica napus]	sp|Q9FLB1|PYL5_ARATH	393	E:1e-136	RecName: Full=Abscisic acid receptor PYL5;^Eukaryota; Viridiplantae; Streptophyta; Embryophyta; Tracheophyta; Spermatophyta; Magnoliophyta; eudicotyledons; core eudicotyledons; rosids; malvids; Brassicales; Brassicaceae; Camelineae; Arabidopsis
c35112_g2	gi|312281985|dbj|BAJ33858.1|	774	1e-97	unnamed protein product [Thellungiella halophila]	sp|Q56YA5|SGAT_ARATH	291	E:4e-95	RecName: Full=Serine--glyoxylate aminotransferase;^Eukaryota; Viridiplantae; Streptophyta; Embryophyta; Tracheophyta; Spermatophyta; Magnoliophyta; eudicotyledons; core eudicotyledons; rosids; malvids; Brassicales; Brassicaceae; Camelineae; Arabidopsis
c3943_g1	gi|685346190|ref|XP_009109156.1|	644	4e-76	PREDICTED: aconitate hydratase 3, mitochondrial [Brassica rapa]	sp|Q94A28|ACO3M_ARATH	244	E:2e-74	RecName: Full=Aconitate hydratase 3, mitochondrial;^Eukaryota; Viridiplantae; Streptophyta; Embryophyta; Tracheophyta; Spermatophyta; Magnoliophyta; eudicotyledons; core eudicotyledons; rosids; malvids; Brassicales; Brassicaceae; Camelineae; Arabidopsis
c25361_g1	gi|674926782|emb|CDY06604.1|	477	2e-57	BnaC02g13280D [Brassica napus]	sp|C0Q9V5|RL30_DESAH	51.2	E:2e-07	RecName: Full=50S ribosomal protein L30;^Bacteria; Proteobacteria; Deltaproteobacteria; Desulfobacterales; Desulfobacteraceae; Desulfobacterium
c33864_g1	gi|685319072|ref|XP_009149853.1|	2747	0	PREDICTED: aldehyde dehydrogenase family 2 member B4, mitochondrial [Brassica rapa]	sp|Q9SU63|AL2B4_ARATH	988	E:0	RecName: Full=Aldehyde dehydrogenase family 2 member B4, mitochondrial;^Eukaryota; Viridiplantae; Streptophyta; Embryophyta; Tracheophyta; Spermatophyta; Magnoliophyta; eudicotyledons; core eudicotyledons; rosids; malvids; Brassicales; Brassicaceae; Camelineae; Arabidopsis
c14209_g1	gi|685373711|ref|XP_009120209.1|	951	1e-124	PREDICTED: cytokinin dehydrogenase 3 isoform X1 [Brassica rapa]	sp|Q9LTS3|CKX3_ARATH	326	E:2e-108	RecName: Full=Cytokinin dehydrogenase 3;^Eukaryota; Viridiplantae; Streptophyta; Embryophyta; Tracheophyta; Spermatophyta; Magnoliophyta; eudicotyledons; core eudicotyledons; rosids; malvids; Brassicales; Brassicaceae; Camelineae; Arabidopsis
c31599_g2	gi|685376564|ref|XP_009121210.1|	1050	4e-140	PREDICTED: translocon-associated protein subunit alpha isoform X1 [Brassica rapa]	sp|P45434|SSRA_ARATH	215	E:8e-66	RecName: Full=Translocon-associated protein subunit alpha;^Eukaryota; Viridiplantae; Streptophyta; Embryophyta; Tracheophyta; Spermatophyta; Magnoliophyta; eudicotyledons; core eudicotyledons; rosids; malvids; Brassicales; Brassicaceae; Camelineae; Arabidopsis
c36869_g1	gi|674906533|emb|CDY26519.1|	725	5e-93	BnaC01g23800D [Brassica napus]	sp|Q9S841|PSBO2_ARATH	276	E:6e-92	RecName: Full=Oxygen-evolving enhancer protein 1-2, chloroplastic;^Eukaryota; Viridiplantae; Streptophyta; Embryophyta; Tracheophyta; Spermatophyta; Magnoliophyta; eudicotyledons; core eudicotyledons; rosids; malvids; Brassicales; Brassicaceae; Camelineae; Arabidopsis
c33630_g1	gi|685342799|ref|XP_009107907.1|	8844	0	PREDICTED: acetyl-CoA carboxylase 1 [Brassica rapa]	sp|Q38970|ACC1_ARATH	3219	E:0	RecName: Full=Acetyl-CoA carboxylase 1;^Eukaryota; Viridiplantae; Streptophyta; Embryophyta; Tracheophyta; Spermatophyta; Magnoliophyta; eudicotyledons; core eudicotyledons; rosids; malvids; Brassicales; Brassicaceae; Camelineae; Arabidopsis
c30462_g1	gi|674879872|emb|CDY52297.1|	6484	0	BnaA09g16090D [Brassica napus]	sp|Q08D57|SET1B_XENTR	211	E:9e-54	RecName: Full=Histone-lysine N-methyltransferase SETD1B;^Eukaryota; Metazoa; Chordata; Craniata; Vertebrata; Euteleostomi; Amphibia; Batrachia; Anura; Pipoidea; Pipidae; Xenopodinae; Xenopus; Silurana
c37851_g1	gi|685287012|ref|XP_009134435.1|	864	5e-109	PREDICTED: poly [ADP-ribose] polymerase 2 isoform X1 [Brassica rapa]	sp|Q11207|PARP2_ARATH	261	E:3e-81	RecName: Full=Poly [ADP-ribose] polymerase 2;^Eukaryota; Viridiplantae; Streptophyta; Embryophyta; Tracheophyta; Spermatophyta; Magnoliophyta; eudicotyledons; core eudicotyledons; rosids; malvids; Brassicales; Brassicaceae; Camelineae; Arabidopsis
c31010_g1	gi|685307522|ref|XP_009144477.1|	1838	0	PREDICTED: branched-chain-amino-acid aminotransferase 1, mitochondrial-like isoform X1 [Brassica rapa]	sp|Q93Y32|BCAT1_ARATH	642	E:0	RecName: Full=Branched-chain-amino-acid aminotransferase 1, mitochondrial;^Eukaryota; Viridiplantae; Streptophyta; Embryophyta; Tracheophyta; Spermatophyta; Magnoliophyta; eudicotyledons; core eudicotyledons; rosids; malvids; Brassicales; Brassicaceae; Camelineae; Arabidopsis
c19813_g1	gi|661895172|emb|CDP00977.1|	675	5e-86	unnamed protein product [Coffea canephora]	sp|Q9MAH0|CAPP1_ARATH	267	E:5e-83	RecName: Full=Phosphoenolpyruvate carboxylase 1;^Eukaryota; Viridiplantae; Streptophyta; Embryophyta; Tracheophyta; Spermatophyta; Magnoliophyta; eudicotyledons; core eudicotyledons; rosids; malvids; Brassicales; Brassicaceae; Camelineae; Arabidopsis
c32425_g1	gi|729361775|ref|XP_010546329.1|	803	0	PREDICTED: 2-oxoisovalerate dehydrogenase subunit alpha 2, mitochondrial [Tarenaya hassleriana]	sp|Q54M22|ODBA_DICDI	162	E:3e-98	RecName: Full=2-oxoisovalerate dehydrogenase subunit alpha, mitochondrial;^Eukaryota; Amoebozoa; Mycetozoa; Dictyosteliida; Dictyostelium`sp|Q54M22|ODBA_DICDI
c32425_g1	gi|729361775|ref|XP_010546329.1|	803	0	PREDICTED: 2-oxoisovalerate dehydrogenase subunit alpha 2, mitochondrial [Tarenaya hassleriana]	sp|Q54M22|ODBA_DICDI	162	E:3e-98	RecName: Full=2-oxoisovalerate dehydrogenase subunit alpha, mitochondrial;^Eukaryota; Amoebozoa; Mycetozoa; Dictyosteliida; Dictyostelium`sp|Q54M22|ODBA_DICDI
c32425_g1	gi|729361775|ref|XP_010546329.1|	803	0	PREDICTED: 2-oxoisovalerate dehydrogenase subunit alpha 2, mitochondrial [Tarenaya hassleriana]	sp|Q54M22|ODBA_DICDI	162	E:3e-98	RecName: Full=2-oxoisovalerate dehydrogenase subunit alpha, mitochondrial;^Eukaryota; Amoebozoa; Mycetozoa; Dictyosteliida; Dictyostelium`sp|Q54M22|ODBA_DICDI
c15719_g1	gi|685370384|ref|XP_009118961.1|	1081	8e-144	PREDICTED: protein phosphatase 2C 3 [Brassica rapa]	sp|Q9LNW3|P2C03_ARATH	240	E:4e-75	RecName: Full=Protein phosphatase 2C 3;^Eukaryota; Viridiplantae; Streptophyta; Embryophyta; Tracheophyta; Spermatophyta; Magnoliophyta; eudicotyledons; core eudicotyledons; rosids; malvids; Brassicales; Brassicaceae; Camelineae; Arabidopsis
c31749_g2	gi|685291311|ref|XP_009136605.1|	1168	5e-158	PREDICTED: proteasome subunit alpha type-7-A [Brassica rapa]	sp|P30186|PSA7A_ARATH	446	E:4e-156	RecName: Full=Proteasome subunit alpha type-7-A;^Eukaryota; Viridiplantae; Streptophyta; Embryophyta; Tracheophyta; Spermatophyta; Magnoliophyta; eudicotyledons; core eudicotyledons; rosids; malvids; Brassicales; Brassicaceae; Camelineae; Arabidopsis
c32129_g1	gi|685355172|ref|XP_009112631.1|	2285	0	PREDICTED: S-alkyl-thiohydroximate lyase SUR1-like [Brassica rapa]	sp|Q9SIV0|SUR1_ARATH	771	E:0	RecName: Full=S-alkyl-thiohydroximate lyase SUR1;^Eukaryota; Viridiplantae; Streptophyta; Embryophyta; Tracheophyta; Spermatophyta; Magnoliophyta; eudicotyledons; core eudicotyledons; rosids; malvids; Brassicales; Brassicaceae; Camelineae; Arabidopsis
c18184_g1	gi|685271621|ref|XP_009126851.1|	693	5e-87	PREDICTED: cytochrome P450 81F1-like [Brassica rapa]	sp|O65790|C81F1_ARATH	201	E:3e-61	RecName: Full=Cytochrome P450 81F1;^Eukaryota; Viridiplantae; Streptophyta; Embryophyta; Tracheophyta; Spermatophyta; Magnoliophyta; eudicotyledons; core eudicotyledons; rosids; malvids; Brassicales; Brassicaceae; Camelineae; Arabidopsis
c16254_g1	gi|674916542|emb|CDY16687.1|	613	8e-75	BnaA09g20650D [Brassica napus]	sp|Q940G6|GID1C_ARATH	236	E:3e-74	RecName: Full=Gibberellin receptor GID1C;^Eukaryota; Viridiplantae; Streptophyta; Embryophyta; Tracheophyta; Spermatophyta; Magnoliophyta; eudicotyledons; core eudicotyledons; rosids; malvids; Brassicales; Brassicaceae; Camelineae; Arabidopsis
c35107_g1	gi|685345171|ref|XP_009108760.1|	2976	0	PREDICTED: methylcrotonoyl-CoA carboxylase beta chain, mitochondrial [Brassica rapa]	sp|Q9LDD8|MCCB_ARATH	1084	E:0	RecName: Full=Methylcrotonoyl-CoA carboxylase beta chain, mitochondrial;^Eukaryota; Viridiplantae; Streptophyta; Embryophyta; Tracheophyta; Spermatophyta; Magnoliophyta; eudicotyledons; core eudicotyledons; rosids; malvids; Brassicales; Brassicaceae; Camelineae; Arabidopsis
c28172_g1	gi|685287036|ref|XP_009134448.1|	1823	0	PREDICTED: DNA mismatch repair protein MSH6 [Brassica rapa]	sp|O04716|MSH6_ARATH	633	E:0	RecName: Full=DNA mismatch repair protein MSH6;^Eukaryota; Viridiplantae; Streptophyta; Embryophyta; Tracheophyta; Spermatophyta; Magnoliophyta; eudicotyledons; core eudicotyledons; rosids; malvids; Brassicales; Brassicaceae; Camelineae; Arabidopsis
c26525_g1	gi|94467214|dbj|BAE93768.1|	1487	0	aldehyde oxidase [Brassica rapa subsp. pekinensis]	sp|Q7G193|ALDO1_ARATH	474	E:2e-154	RecName: Full=Indole-3-acetaldehyde oxidase;^Eukaryota; Viridiplantae; Streptophyta; Embryophyta; Tracheophyta; Spermatophyta; Magnoliophyta; eudicotyledons; core eudicotyledons; rosids; malvids; Brassicales; Brassicaceae; Camelineae; Arabidopsis
c32916_g2	gi|295830995|gb|ADG39166.1|	613	6e-79	AT5G39320-like protein, partial [Neslia paniculata]	sp|Q9LIA8|UGDH1_ARATH	242	E:3e-77	RecName: Full=Probable UDP-glucose 6-dehydrogenase 1;^Eukaryota; Viridiplantae; Streptophyta; Embryophyta; Tracheophyta; Spermatophyta; Magnoliophyta; eudicotyledons; core eudicotyledons; rosids; malvids; Brassicales; Brassicaceae; Camelineae; Arabidopsis
c20479_g1	gi|674879630|emb|CDY52524.1|	822	8e-107	BnaCnng22570D [Brassica napus]	sp|O64749|ARAE2_ARATH	311	E:2e-104	RecName: Full=Putative UDP-arabinose 4-epimerase 2;^Eukaryota; Viridiplantae; Streptophyta; Embryophyta; Tracheophyta; Spermatophyta; Magnoliophyta; eudicotyledons; core eudicotyledons; rosids; malvids; Brassicales; Brassicaceae; Camelineae; Arabidopsis
c33358_g2	gi|685262468|ref|XP_009150797.1|	2423	0	PREDICTED: glutamyl-tRNA reductase 2, chloroplastic-like isoform X1 [Brassica rapa]	sp|P49294|HEM12_ARATH	688	E:0	RecName: Full=Glutamyl-tRNA reductase 2, chloroplastic;^Eukaryota; Viridiplantae; Streptophyta; Embryophyta; Tracheophyta; Spermatophyta; Magnoliophyta; eudicotyledons; core eudicotyledons; rosids; malvids; Brassicales; Brassicaceae; Camelineae; Arabidopsis
c6144_g1	gi|674952684|emb|CDX81138.1|	669	7e-87	BnaC03g03920D [Brassica napus]	sp|Q749B4|RL17_GEOSL	97.1	E:1e-23	RecName: Full=50S ribosomal protein L17;^Bacteria; Proteobacteria; Deltaproteobacteria; Desulfuromonadales; Geobacteraceae; Geobacter
c44387_g1	gi|685328985|ref|XP_009102611.1|	897	1e-119	PREDICTED: cyanate hydratase [Brassica rapa]	sp|O22683|CYNS_ARATH	325	E:3e-111	RecName: Full=Cyanate hydratase;^Eukaryota; Viridiplantae; Streptophyta; Embryophyta; Tracheophyta; Spermatophyta; Magnoliophyta; eudicotyledons; core eudicotyledons; rosids; malvids; Brassicales; Brassicaceae; Camelineae; Arabidopsis
c36509_g2	gi|685283840|ref|XP_009132822.1|	749	7e-92	PREDICTED: leucine-rich repeat receptor-like serine/threonine/tyrosine-protein kinase SOBIR1 [Brassica rapa]	sp|Q9SKB2|SBIR1_ARATH	247	E:9e-76	RecName: Full=Leucine-rich repeat receptor-like serine/threonine/tyrosine-protein kinase SOBIR1;^Eukaryota; Viridiplantae; Streptophyta; Embryophyta; Tracheophyta; Spermatophyta; Magnoliophyta; eudicotyledons; core eudicotyledons; rosids; malvids; Brassicales; Brassicaceae; Camelineae; Arabidopsis
c31601_g1	gi|674911928|emb|CDY21110.1|	1168	1e-157	BnaA01g33410D [Brassica napus]	sp|Q9ZU38|RPIA_ARATH	283	E:7e-92	RecName: Full=Probable ribose-5-phosphate isomerase;^Eukaryota; Viridiplantae; Streptophyta; Embryophyta; Tracheophyta; Spermatophyta; Magnoliophyta; eudicotyledons; core eudicotyledons; rosids; malvids; Brassicales; Brassicaceae; Camelineae; Arabidopsis
c23159_g1	gi|674953417|emb|CDX79848.1|	829	3e-109	BnaA05g03080D [Brassica napus]	sp|Q9SJH7|CISY3_ARATH	308	E:2e-100	RecName: Full=Citrate synthase 3, peroxisomal;^Eukaryota; Viridiplantae; Streptophyta; Embryophyta; Tracheophyta; Spermatophyta; Magnoliophyta; eudicotyledons; core eudicotyledons; rosids; malvids; Brassicales; Brassicaceae; Camelineae; Arabidopsis
c22967_g1	gi|685341296|ref|XP_009107364.1|	894	2e-119	PREDICTED: 50S ribosomal protein L18, chloroplastic [Brassica rapa]	sp|Q9SX68|RK18_ARATH	315	E:1e-107	RecName: Full=50S ribosomal protein L18, chloroplastic;^Eukaryota; Viridiplantae; Streptophyta; Embryophyta; Tracheophyta; Spermatophyta; Magnoliophyta; eudicotyledons; core eudicotyledons; rosids; malvids; Brassicales; Brassicaceae; Camelineae; Arabidopsis
c33316_g1	gi|685306337|ref|XP_009143894.1|	2152	0	PREDICTED: 3-ketoacyl-CoA thiolase 2, peroxisomal [Brassica rapa]	sp|Q56WD9|THIK2_ARATH	813	E:0	RecName: Full=3-ketoacyl-CoA thiolase 2, peroxisomal;^Eukaryota; Viridiplantae; Streptophyta; Embryophyta; Tracheophyta; Spermatophyta; Magnoliophyta; eudicotyledons; core eudicotyledons; rosids; malvids; Brassicales; Brassicaceae; Camelineae; Arabidopsis
c36671_g1	gi|674947654|emb|CDX85436.1|	3990	0	BnaA02g03770D [Brassica napus]	sp|O50008|METE_ARATH	1508	E:0	RecName: Full=5-methyltetrahydropteroyltriglutamate--homocysteine methyltransferase;^Eukaryota; Viridiplantae; Streptophyta; Embryophyta; Tracheophyta; Spermatophyta; Magnoliophyta; eudicotyledons; core eudicotyledons; rosids; malvids; Brassicales; Brassicaceae; Camelineae; Arabidopsis
c26948_g1	gi|685261017|ref|XP_009143278.1|	3973	0	PREDICTED: G-type lectin S-receptor-like serine/threonine-protein kinase SD1-1 [Brassica rapa]	sp|O81833|SD11_ARATH	1282	E:0	RecName: Full=G-type lectin S-receptor-like serine/threonine-protein kinase SD1-1;^Eukaryota; Viridiplantae; Streptophyta; Embryophyta; Tracheophyta; Spermatophyta; Magnoliophyta; eudicotyledons; core eudicotyledons; rosids; malvids; Brassicales; Brassicaceae; Camelineae; Arabidopsis
c32315_g1	gi|685257732|ref|XP_009127511.1|	2581	0	PREDICTED: serine carboxypeptidase-like 29 [Brassica rapa]	sp|Q949Q7|SCP29_ARATH	827	E:0	RecName: Full=Serine carboxypeptidase-like 29;^Eukaryota; Viridiplantae; Streptophyta; Embryophyta; Tracheophyta; Spermatophyta; Magnoliophyta; eudicotyledons; core eudicotyledons; rosids; malvids; Brassicales; Brassicaceae; Camelineae; Arabidopsis
c24192_g1	gi|674925960|emb|CDY07476.1|	967	1e-129	BnaA07g25550D [Brassica napus]	sp|Q9Y3B2|EXOS1_HUMAN	152	E:2e-43	RecName: Full=Exosome complex component CSL4;^Eukaryota; Metazoa; Chordata; Craniata; Vertebrata; Euteleostomi; Mammalia; Eutheria; Euarchontoglires; Primates; Haplorrhini; Catarrhini; Hominidae; Homo
c21128_g1	gi|685346494|ref|XP_009109265.1|	2627	0	PREDICTED: DNA-directed RNA polymerase II subunit 1 [Brassica rapa]	sp|P18616|RPB1_ARATH	988	E:0	RecName: Full=DNA-directed RNA polymerase II subunit RPB1;^Eukaryota; Viridiplantae; Streptophyta; Embryophyta; Tracheophyta; Spermatophyta; Magnoliophyta; eudicotyledons; core eudicotyledons; rosids; malvids; Brassicales; Brassicaceae; Camelineae; Arabidopsis
c29099_g2	gi|674880108|emb|CDY52083.1|	1074	1e-145	BnaCnng21840D [Brassica napus]	sp|Q9LRX8|R13A2_ARATH	406	E:3e-142	RecName: Full=60S ribosomal protein L13a-2;^Eukaryota; Viridiplantae; Streptophyta; Embryophyta; Tracheophyta; Spermatophyta; Magnoliophyta; eudicotyledons; core eudicotyledons; rosids; malvids; Brassicales; Brassicaceae; Camelineae; Arabidopsis
c19678_g1	gi|685366902|ref|XP_009117465.1|	1709	0	PREDICTED: lipoyl synthase, mitochondrial [Brassica rapa]	sp|Q9ZWT1|LIAS_ARATH	632	E:0	RecName: Full=Lipoyl synthase, mitochondrial;^Eukaryota; Viridiplantae; Streptophyta; Embryophyta; Tracheophyta; Spermatophyta; Magnoliophyta; eudicotyledons; core eudicotyledons; rosids; malvids; Brassicales; Brassicaceae; Camelineae; Arabidopsis
c16050_g1	gi|685271176|ref|XP_009126624.1|	6577	0	PREDICTED: DNA-directed RNA polymerase III subunit rpc1 [Brassica rapa]	sp|A4IF62|RPC1_BOVIN	1095	E:0	RecName: Full=DNA-directed RNA polymerase III subunit RPC1;^Eukaryota; Metazoa; Chordata; Craniata; Vertebrata; Euteleostomi; Mammalia; Eutheria; Laurasiatheria; Cetartiodactyla; Ruminantia; Pecora; Bovidae; Bovinae; Bos
c32469_g1	gi|685383545|ref|XP_009124070.1|	1650	0	PREDICTED: E3 ubiquitin-protein ligase ATL6-like [Brassica rapa]	sp|Q8RXX9|ATL6_ARATH	501	E:1e-174	RecName: Full=E3 ubiquitin-protein ligase ATL6;^Eukaryota; Viridiplantae; Streptophyta; Embryophyta; Tracheophyta; Spermatophyta; Magnoliophyta; eudicotyledons; core eudicotyledons; rosids; malvids; Brassicales; Brassicaceae; Camelineae; Arabidopsis
c32660_g2	gi|674946451|emb|CDX86913.1|	571	1e-63	BnaC03g51830D [Brassica napus]	sp|C0LGW6|ERL1_ARATH	215	E:9e-62	RecName: Full=LRR receptor-like serine/threonine-protein kinase ERL1;^Eukaryota; Viridiplantae; Streptophyta; Embryophyta; Tracheophyta; Spermatophyta; Magnoliophyta; eudicotyledons; core eudicotyledons; rosids; malvids; Brassicales; Brassicaceae; Camelineae; Arabidopsis`sp|C0LGW6|ERL1_ARATH
c33467_g1	gi|685291887|ref|XP_009136880.1|	1711	0	PREDICTED: probable ADP-ribosylation factor GTPase-activating protein AGD8 [Brassica rapa]	sp|Q8H100|AGD8_ARATH	590	E:0	RecName: Full=Probable ADP-ribosylation factor GTPase-activating protein AGD8;^Eukaryota; Viridiplantae; Streptophyta; Embryophyta; Tracheophyta; Spermatophyta; Magnoliophyta; eudicotyledons; core eudicotyledons; rosids; malvids; Brassicales; Brassicaceae; Camelineae; Arabidopsis
c31266_g2	gi|31455391|emb|CAD92449.1|	2406	0	amino acid permease 1 [Brassica napus]	sp|Q42400|AAP1_ARATH	874	E:0	RecName: Full=Amino acid permease 1;^Eukaryota; Viridiplantae; Streptophyta; Embryophyta; Tracheophyta; Spermatophyta; Magnoliophyta; eudicotyledons; core eudicotyledons; rosids; malvids; Brassicales; Brassicaceae; Camelineae; Arabidopsis
c35732_g1	gi|685298548|ref|XP_009140049.1|	1773	0	PREDICTED: uridine kinase-like protein 1, chloroplastic [Brassica rapa]	sp|Q9FKS0|UKL1_ARATH	671	E:0	RecName: Full=Uridine kinase-like protein 1, chloroplastic;^Eukaryota; Viridiplantae; Streptophyta; Embryophyta; Tracheophyta; Spermatophyta; Magnoliophyta; eudicotyledons; core eudicotyledons; rosids; malvids; Brassicales; Brassicaceae; Camelineae; Arabidopsis`sp|Q9FKS0|UKL1_ARATH
c35732_g1	gi|685298548|ref|XP_009140049.1|	1773	0	PREDICTED: uridine kinase-like protein 1, chloroplastic [Brassica rapa]	sp|Q9FKS0|UKL1_ARATH	671	E:0	RecName: Full=Uridine kinase-like protein 1, chloroplastic;^Eukaryota; Viridiplantae; Streptophyta; Embryophyta; Tracheophyta; Spermatophyta; Magnoliophyta; eudicotyledons; core eudicotyledons; rosids; malvids; Brassicales; Brassicaceae; Camelineae; Arabidopsis`sp|Q9FKS0|UKL1_ARATH
c35394_g4	gi|685368369|ref|XP_009118103.1|	622	5e-74	PREDICTED: acid beta-fructofuranosidase 4, vacuolar [Brassica rapa]	sp|Q39041|INVA4_ARATH	226	E:9e-69	RecName: Full=Acid beta-fructofuranosidase 4, vacuolar;^Eukaryota; Viridiplantae; Streptophyta; Embryophyta; Tracheophyta; Spermatophyta; Magnoliophyta; eudicotyledons; core eudicotyledons; rosids; malvids; Brassicales; Brassicaceae; Camelineae; Arabidopsis
c28811_g1	gi|674954883|emb|CDX78463.1|	1674	0	BnaA03g03750D [Brassica napus]	sp|Q497B0|NIT2_RAT	312	E:9e-102	RecName: Full=Omega-amidase NIT2;^Eukaryota; Metazoa; Chordata; Craniata; Vertebrata; Euteleostomi; Mammalia; Eutheria; Euarchontoglires; Glires; Rodentia; Sciurognathi; Muroidea; Muridae; Murinae; Rattus
c31332_g1	gi|674895635|emb|CDY37220.1|	758	2e-143	BnaA09g08410D [Brassica napus]	sp|Q43295|KAP1_ARATH	275	E:9e-130	RecName: Full=Adenylyl-sulfate kinase 1, chloroplastic;^Eukaryota; Viridiplantae; Streptophyta; Embryophyta; Tracheophyta; Spermatophyta; Magnoliophyta; eudicotyledons; core eudicotyledons; rosids; malvids; Brassicales; Brassicaceae; Camelineae; Arabidopsis`sp|Q43295|KAP1_ARATH
c30406_g1	gi|685264107|ref|XP_009108082.1|	2300	0	PREDICTED: pre-mRNA-splicing factor SLU7-like [Brassica rapa]	sp|Q6ZK48|SLU7_ORYSJ	672	E:0	RecName: Full=Pre-mRNA-splicing factor SLU7;^Eukaryota; Viridiplantae; Streptophyta; Embryophyta; Tracheophyta; Spermatophyta; Magnoliophyta; Liliopsida; Poales; Poaceae; BEP clade; Ehrhartoideae; Oryzeae; Oryza
c33581_g1	gi|685337253|ref|XP_009105827.1|	1441	0	PREDICTED: probable choline kinase 1 [Brassica rapa]	sp|A7MCT6|EKI2_MOUSE	127	E:7e-40	RecName: Full=Ethanolamine kinase 2;^Eukaryota; Metazoa; Chordata; Craniata; Vertebrata; Euteleostomi; Mammalia; Eutheria; Euarchontoglires; Glires; Rodentia; Sciurognathi; Muroidea; Muridae; Murinae; Mus; Mus`sp|A7MCT6|EKI2_MOUSE
c38089_g1	gi|674856057|emb|CDY70643.1|	590	3e-75	BnaAnng34490D, partial [Brassica napus]	sp|P58766|PLDZ1_ARATH	212	E:5e-64	RecName: Full=Phospholipase D zeta;^Eukaryota; Viridiplantae; Streptophyta; Embryophyta; Tracheophyta; Spermatophyta; Magnoliophyta; eudicotyledons; core eudicotyledons; rosids; malvids; Brassicales; Brassicaceae; Camelineae; Arabidopsis
c36466_g1	gi|674963531|emb|CDX69763.1|	3709	0	BnaA10g21120D [Brassica napus]	sp|Q38854|DXS_ARATH	763	E:0	RecName: Full=1-deoxy-D-xylulose-5-phosphate synthase, chloroplastic;^Eukaryota; Viridiplantae; Streptophyta; Embryophyta; Tracheophyta; Spermatophyta; Magnoliophyta; eudicotyledons; core eudicotyledons; rosids; malvids; Brassicales; Brassicaceae; Camelineae; Arabidopsis
c36430_g2	gi|685277341|ref|XP_009129620.1|	2693	0	PREDICTED: LOW QUALITY PROTEIN: long chain acyl-CoA synthetase 6, peroxisomal [Brassica rapa]	sp|Q8LPS1|LACS6_ARATH	895	E:0	RecName: Full=Long chain acyl-CoA synthetase 6, peroxisomal;^Eukaryota; Viridiplantae; Streptophyta; Embryophyta; Tracheophyta; Spermatophyta; Magnoliophyta; eudicotyledons; core eudicotyledons; rosids; malvids; Brassicales; Brassicaceae; Camelineae; Arabidopsis`sp|Q8LPS1|LACS6_ARATH
c23873_g1	gi|674927852|emb|CDY05520.1|	999	5e-129	BnaA02g31710D [Brassica napus]	sp|P46655|SYEC_YEAST	166	E:1e-46	RecName: Full=Glutamate--tRNA ligase, cytoplasmic;^Eukaryota; Fungi; Dikarya; Ascomycota; Saccharomycotina; Saccharomycetes; Saccharomycetales; Saccharomycetaceae; Saccharomyces
c16085_g1	gi|685292656|ref|XP_009137261.1|	991	6e-134	PREDICTED: adenine phosphoribosyltransferase 1 isoform X1 [Brassica rapa]	sp|P31166|APT1_ARATH	266	E:3e-87	RecName: Full=Adenine phosphoribosyltransferase 1, chloroplastic;^Eukaryota; Viridiplantae; Streptophyta; Embryophyta; Tracheophyta; Spermatophyta; Magnoliophyta; eudicotyledons; core eudicotyledons; rosids; malvids; Brassicales; Brassicaceae; Camelineae; Arabidopsis
c15957_g1	gi|685381753|ref|XP_009123407.1|	3707	0	PREDICTED: primary amine oxidase isoform X2 [Brassica rapa]	sp|Q8H1H9|AMO_ARATH	1242	E:0	RecName: Full=Primary amine oxidase;^Eukaryota; Viridiplantae; Streptophyta; Embryophyta; Tracheophyta; Spermatophyta; Magnoliophyta; eudicotyledons; core eudicotyledons; rosids; malvids; Brassicales; Brassicaceae; Camelineae; Arabidopsis
c35609_g1	gi|685316939|ref|XP_009149069.1|	2628	0	PREDICTED: inosine-5'-monophosphate dehydrogenase 2 [Brassica rapa]	sp|Q9SA34|IMDH2_ARATH	968	E:0	RecName: Full=Inosine-5'-monophosphate dehydrogenase 2;^Eukaryota; Viridiplantae; Streptophyta; Embryophyta; Tracheophyta; Spermatophyta; Magnoliophyta; eudicotyledons; core eudicotyledons; rosids; malvids; Brassicales; Brassicaceae; Camelineae; Arabidopsis
c35059_g1	gi|674932246|emb|CDY01190.1|	3639	0	BnaA04g06290D [Brassica napus]	sp|Q8W471|AAE15_ARATH	1207	E:0	RecName: Full=Long-chain-fatty-acid--[acyl-carrier-protein] ligase AEE15, chloroplastic;^Eukaryota; Viridiplantae; Streptophyta; Embryophyta; Tracheophyta; Spermatophyta; Magnoliophyta; eudicotyledons; core eudicotyledons; rosids; malvids; Brassicales; Brassicaceae; Camelineae; Arabidopsis
c33893_g1	gi|674905413|emb|CDY27589.1|	2086	0	BnaA09g28180D [Brassica napus]	sp|Q9FYL3|ALB31_ARATH	686	E:0	RecName: Full=ALBINO3-like protein 1, chloroplastic;^Eukaryota; Viridiplantae; Streptophyta; Embryophyta; Tracheophyta; Spermatophyta; Magnoliophyta; eudicotyledons; core eudicotyledons; rosids; malvids; Brassicales; Brassicaceae; Camelineae; Arabidopsis
c34927_g1	gi|674948094|emb|CDX85245.1|	589	1e-103	BnaC07g25560D [Brassica napus]	sp|Q9LVQ0|PME31_ARATH	229	E:1e-100	RecName: Full=Pectinesterase 31;^Eukaryota; Viridiplantae; Streptophyta; Embryophyta; Tracheophyta; Spermatophyta; Magnoliophyta; eudicotyledons; core eudicotyledons; rosids; malvids; Brassicales; Brassicaceae; Camelineae; Arabidopsis`sp|Q9LVQ0|PME31_ARATH
c33932_g1	gi|685298467|ref|XP_009140012.1|	1225	5e-161	PREDICTED: heterogeneous nuclear ribonucleoprotein A3 homolog 2 [Brassica rapa]	sp|O94432|YHKF_SCHPO	151	E:2e-38	RecName: Full=Uncharacterized RNA-binding protein C660.15;^Eukaryota; Fungi; Dikarya; Ascomycota; Taphrinomycotina; Schizosaccharomycetes; Schizosaccharomycetales; Schizosaccharomycetaceae; Schizosaccharomyces`sp|O94432|YHKF_SCHPO
c27682_g1	gi|674917644|emb|CDY15504.1|	860	1e-111	BnaA08g27880D [Brassica napus]	sp|P93819|MDHC1_ARATH	323	E:4e-108	RecName: Full=Malate dehydrogenase, cytoplasmic 1;^Eukaryota; Viridiplantae; Streptophyta; Embryophyta; Tracheophyta; Spermatophyta; Magnoliophyta; eudicotyledons; core eudicotyledons; rosids; malvids; Brassicales; Brassicaceae; Camelineae; Arabidopsis
c26128_g1	gi|685256885|ref|XP_009110862.1|	604	1e-75	PREDICTED: 30S ribosomal protein S16, chloroplastic [Brassica rapa]	sp|Q5FFA8|RS16_EHRRG	102	E:1e-25	RecName: Full=30S ribosomal protein S16;^Bacteria; Proteobacteria; Alphaproteobacteria; Rickettsiales; Anaplasmataceae; Ehrlichia
c16924_g1	gi|674954831|emb|CDX78411.1|	1034	6e-131	BnaA03g03230D [Brassica napus]	sp|Q9FY54|SPSA2_ARATH	389	E:5e-127	RecName: Full=Probable sucrose-phosphate synthase 2;^Eukaryota; Viridiplantae; Streptophyta; Embryophyta; Tracheophyta; Spermatophyta; Magnoliophyta; eudicotyledons; core eudicotyledons; rosids; malvids; Brassicales; Brassicaceae; Camelineae; Arabidopsis
c32083_g1	gi|674926324|emb|CDY06955.1|	776	3e-91	BnaA04g23600D [Brassica napus]	sp|O22203|C98A3_ARATH	294	E:4e-89	RecName: Full=Cytochrome P450 98A3;^Eukaryota; Viridiplantae; Streptophyta; Embryophyta; Tracheophyta; Spermatophyta; Magnoliophyta; eudicotyledons; core eudicotyledons; rosids; malvids; Brassicales; Brassicaceae; Camelineae; Arabidopsis
c29306_g2	gi|685374255|ref|XP_009120383.1|	2725	0	PREDICTED: phosphoinositide phospholipase C 1 [Brassica rapa]	sp|Q39032|PLCD1_ARATH	966	E:0	RecName: Full=Phosphoinositide phospholipase C 1;^Eukaryota; Viridiplantae; Streptophyta; Embryophyta; Tracheophyta; Spermatophyta; Magnoliophyta; eudicotyledons; core eudicotyledons; rosids; malvids; Brassicales; Brassicaceae; Camelineae; Arabidopsis
c29306_g2	gi|685374255|ref|XP_009120383.1|	2725	0	PREDICTED: phosphoinositide phospholipase C 1 [Brassica rapa]	sp|Q39032|PLCD1_ARATH	966	E:0	RecName: Full=Phosphoinositide phospholipase C 1;^Eukaryota; Viridiplantae; Streptophyta; Embryophyta; Tracheophyta; Spermatophyta; Magnoliophyta; eudicotyledons; core eudicotyledons; rosids; malvids; Brassicales; Brassicaceae; Camelineae; Arabidopsis
c34646_g2	gi|674899876|emb|CDY33075.1|	1894	0	BnaC06g07040D [Brassica napus]	sp|Q5M729|OPD23_ARATH	716	E:0	RecName: Full=Dihydrolipoyllysine-residue acetyltransferase component 3 of pyruvate dehydrogenase complex, mitochondrial;^Eukaryota; Viridiplantae; Streptophyta; Embryophyta; Tracheophyta; Spermatophyta; Magnoliophyta; eudicotyledons; core eudicotyledons; rosids; malvids; Brassicales; Brassicaceae; Camelineae; Arabidopsis
c32267_g1	gi|674877279|emb|CDY54767.1|	2071	0	BnaA09g53260D [Brassica napus]	sp|O22718|ACLA2_ARATH	782	E:0	RecName: Full=ATP-citrate synthase alpha chain protein 2;^Eukaryota; Viridiplantae; Streptophyta; Embryophyta; Tracheophyta; Spermatophyta; Magnoliophyta; eudicotyledons; core eudicotyledons; rosids; malvids; Brassicales; Brassicaceae; Camelineae; Arabidopsis
c35087_g1	gi|674874656|emb|CDY58566.1|	2146	0	BnaC03g12460D [Brassica napus]	sp|Q9SEI4|PRS6B_ARATH	812	E:0	RecName: Full=26S protease regulatory subunit 6B homolog;^Eukaryota; Viridiplantae; Streptophyta; Embryophyta; Tracheophyta; Spermatophyta; Magnoliophyta; eudicotyledons; core eudicotyledons; rosids; malvids; Brassicales; Brassicaceae; Camelineae; Arabidopsis
c26342_g1	gi|685311276|ref|XP_009146209.1|	1061	3e-141	PREDICTED: biotin carboxyl carrier protein of acetyl-CoA carboxylase 2, chloroplastic-like [Brassica rapa]	sp|Q06881|BCCP_NOSS1	60.8	E:1e-09	RecName: Full=Biotin carboxyl carrier protein of acetyl-CoA carboxylase;^Bacteria; Cyanobacteria; Nostocales; Nostocaceae; Nostoc
c27552_g1	gi|674949272|emb|CDX84268.1|	1137	7e-151	BnaC04g10300D [Brassica napus]	sp|O64765|UAP1_ARATH	423	E:1e-144	RecName: Full=Probable UDP-N-acetylglucosamine pyrophosphorylase;^Eukaryota; Viridiplantae; Streptophyta; Embryophyta; Tracheophyta; Spermatophyta; Magnoliophyta; eudicotyledons; core eudicotyledons; rosids; malvids; Brassicales; Brassicaceae; Camelineae; Arabidopsis
c21826_g1	gi|685274050|ref|XP_009128060.1|	1458	0	PREDICTED: nuclear ribonuclease Z [Brassica rapa]	sp|Q8LGU7|RNZN_ARATH	503	E:5e-177	RecName: Full=Nuclear ribonuclease Z;^Eukaryota; Viridiplantae; Streptophyta; Embryophyta; Tracheophyta; Spermatophyta; Magnoliophyta; eudicotyledons; core eudicotyledons; rosids; malvids; Brassicales; Brassicaceae; Camelineae; Arabidopsis
c34196_g1	gi|685364109|ref|XP_009116265.1|	1508	0	PREDICTED: folylpolyglutamate synthase isoform X2 [Brassica rapa]	sp|Q8W035|FPGS3_ARATH	539	E:0	RecName: Full=Folylpolyglutamate synthase;^Eukaryota; Viridiplantae; Streptophyta; Embryophyta; Tracheophyta; Spermatophyta; Magnoliophyta; eudicotyledons; core eudicotyledons; rosids; malvids; Brassicales; Brassicaceae; Camelineae; Arabidopsis`sp|Q8W035|FPGS3_ARATH
c26346_g1	gi|685300045|ref|XP_009140764.1|	1820	0	PREDICTED: abscisic-aldehyde oxidase [Brassica rapa]	sp|Q7G9P4|ALDO3_ARATH	560	E:0	RecName: Full=Abscisic-aldehyde oxidase;^Eukaryota; Viridiplantae; Streptophyta; Embryophyta; Tracheophyta; Spermatophyta; Magnoliophyta; eudicotyledons; core eudicotyledons; rosids; malvids; Brassicales; Brassicaceae; Camelineae; Arabidopsis
c4990_g1	gi|674921663|emb|CDY11622.1|	864	2e-111	BnaC06g31170D [Brassica napus]	sp|Q8H1Y0|ODPA2_ARATH	309	E:1e-101	RecName: Full=Pyruvate dehydrogenase E1 component subunit alpha-2, mitochondrial;^Eukaryota; Viridiplantae; Streptophyta; Embryophyta; Tracheophyta; Spermatophyta; Magnoliophyta; eudicotyledons; core eudicotyledons; rosids; malvids; Brassicales; Brassicaceae; Camelineae; Arabidopsis
c23238_g1	gi|685305544|ref|XP_009143500.1|	1552	0	PREDICTED: diaminopimelate epimerase, chloroplastic-like [Brassica rapa]	sp|Q9LFG2|DAPF_ARATH	497	E:6e-175	RecName: Full=Diaminopimelate epimerase, chloroplastic;^Eukaryota; Viridiplantae; Streptophyta; Embryophyta; Tracheophyta; Spermatophyta; Magnoliophyta; eudicotyledons; core eudicotyledons; rosids; malvids; Brassicales; Brassicaceae; Camelineae; Arabidopsis
c29507_g1	gi|685301298|ref|XP_009141346.1|	938	2e-122	PREDICTED: 30S ribosomal protein S5, chloroplastic [Brassica rapa]	sp|P93014|RR5_ARATH	298	E:4e-97	RecName: Full=30S ribosomal protein S5, chloroplastic;^Eukaryota; Viridiplantae; Streptophyta; Embryophyta; Tracheophyta; Spermatophyta; Magnoliophyta; eudicotyledons; core eudicotyledons; rosids; malvids; Brassicales; Brassicaceae; Camelineae; Arabidopsis
c26540_g1	gi|674868109|emb|CDY66225.1|	1290	4e-176	BnaAnng21810D, partial [Brassica napus]	sp|A6U864|RL22_SINMW	106	E:3e-26	RecName: Full=50S ribosomal protein L22;^Bacteria; Proteobacteria; Alphaproteobacteria; Rhizobiales; Rhizobiaceae; Sinorhizobium/Ensifer group; Sinorhizobium
c44486_g1	gi|674951204|emb|CDX82514.1|	828	2e-104	BnaA03g33070D [Brassica napus]	sp|Q93ZM7|CH60C_ARATH	301	E:2e-97	RecName: Full=Chaperonin CPN60-like 2, mitochondrial;^Eukaryota; Viridiplantae; Streptophyta; Embryophyta; Tracheophyta; Spermatophyta; Magnoliophyta; eudicotyledons; core eudicotyledons; rosids; malvids; Brassicales; Brassicaceae; Camelineae; Arabidopsis
c33298_g1	gi|685303014|ref|XP_009142214.1|	395	1e-45	PREDICTED: signal recognition particle 14 kDa protein-like [Brassica rapa]	sp|O04421|SRP14_ARATH	149	E:2e-44	RecName: Full=Signal recognition particle 14 kDa protein;^Eukaryota; Viridiplantae; Streptophyta; Embryophyta; Tracheophyta; Spermatophyta; Magnoliophyta; eudicotyledons; core eudicotyledons; rosids; malvids; Brassicales; Brassicaceae; Camelineae; Arabidopsis
c36504_g2	gi|674963162|emb|CDX69394.1|	1819	0	BnaA10g17430D [Brassica napus]	sp|P37271|PSY_ARATH	645	E:0	RecName: Full=Phytoene synthase, chloroplastic;^Eukaryota; Viridiplantae; Streptophyta; Embryophyta; Tracheophyta; Spermatophyta; Magnoliophyta; eudicotyledons; core eudicotyledons; rosids; malvids; Brassicales; Brassicaceae; Camelineae; Arabidopsis
c22503_g1	gi|674913188|emb|CDY20035.1|	406	7e-48	BnaA09g02160D [Brassica napus]	sp|P36210|RK121_ARATH	154	E:2e-46	RecName: Full=50S ribosomal protein L12-1, chloroplastic;^Eukaryota; Viridiplantae; Streptophyta; Embryophyta; Tracheophyta; Spermatophyta; Magnoliophyta; eudicotyledons; core eudicotyledons; rosids; malvids; Brassicales; Brassicaceae; Camelineae; Arabidopsis
c31074_g2	gi|674957205|emb|CDX76564.1|	756	3e-98	BnaA08g08360D [Brassica napus]	sp|Q8W463|RK191_ARATH	241	E:3e-78	RecName: Full=50S ribosomal protein L19-1, chloroplastic;^Eukaryota; Viridiplantae; Streptophyta; Embryophyta; Tracheophyta; Spermatophyta; Magnoliophyta; eudicotyledons; core eudicotyledons; rosids; malvids; Brassicales; Brassicaceae; Camelineae; Arabidopsis
c29631_g1	gi|685283846|ref|XP_009132826.1|	1849	0	PREDICTED: cyclic pyranopterin monophosphate synthase, mitochondrial [Brassica rapa]	sp|Q39055|CNX2_ARATH	632	E:0	RecName: Full=Cyclic pyranopterin monophosphate synthase, mitochondrial;^Eukaryota; Viridiplantae; Streptophyta; Embryophyta; Tracheophyta; Spermatophyta; Magnoliophyta; eudicotyledons; core eudicotyledons; rosids; malvids; Brassicales; Brassicaceae; Camelineae; Arabidopsis`sp|Q39055|CNX2_ARATH
c24335_g1	gi|685353565|ref|XP_009111989.1|	2353	0	PREDICTED: uncharacterized protein LOC103837379 [Brassica rapa]	sp|Q10384|Y2191_MYCTU	51.6	E:1e-05	RecName: Full=Uncharacterized protein Rv2191/MT2247;^Bacteria; Actinobacteria; Actinobacteridae; Actinomycetales; Corynebacterineae; Mycobacteriaceae; Mycobacterium; Mycobacterium tuberculosis complex
c35131_g1	gi|674946669|emb|CDX86813.1|	1196	7e-163	BnaA09g22030D [Brassica napus]	sp|Q39258|VATE1_ARATH	436	E:7e-153	RecName: Full=V-type proton ATPase subunit E1;^Eukaryota; Viridiplantae; Streptophyta; Embryophyta; Tracheophyta; Spermatophyta; Magnoliophyta; eudicotyledons; core eudicotyledons; rosids; malvids; Brassicales; Brassicaceae; Camelineae; Arabidopsis
c32211_g1	gi|685290906|ref|XP_009136403.1|	1267	0	PREDICTED: ultraviolet-B receptor UVR8 [Brassica rapa]	sp|O95714|HERC2_HUMAN	104	E:1e-31	RecName: Full=E3 ubiquitin-protein ligase HERC2;^Eukaryota; Metazoa; Chordata; Craniata; Vertebrata; Euteleostomi; Mammalia; Eutheria; Euarchontoglires; Primates; Haplorrhini; Catarrhini; Hominidae; Homo`sp|O95714|HERC2_HUMAN
c32211_g1	gi|685290906|ref|XP_009136403.1|	1267	0	PREDICTED: ultraviolet-B receptor UVR8 [Brassica rapa]	sp|O95714|HERC2_HUMAN	104	E:1e-31	RecName: Full=E3 ubiquitin-protein ligase HERC2;^Eukaryota; Metazoa; Chordata; Craniata; Vertebrata; Euteleostomi; Mammalia; Eutheria; Euarchontoglires; Primates; Haplorrhini; Catarrhini; Hominidae; Homo`sp|O95714|HERC2_HUMAN
c36093_g1	gi|685355922|ref|XP_009112921.1|	2195	0	PREDICTED: succinyl-CoA ligase [ADP-forming] subunit beta, mitochondrial [Brassica rapa]	sp|O82662|SUCB_ARATH	821	E:0	RecName: Full=Succinyl-CoA ligase [ADP-forming] subunit beta, mitochondrial;^Eukaryota; Viridiplantae; Streptophyta; Embryophyta; Tracheophyta; Spermatophyta; Magnoliophyta; eudicotyledons; core eudicotyledons; rosids; malvids; Brassicales; Brassicaceae; Camelineae; Arabidopsis
c32484_g2	gi|674885686|emb|CDY46863.1|	640	3e-79	BnaC01g27670D [Brassica napus]	sp|Q5HSJ4|HIS1_CAMJR	80.1	E:5e-17	RecName: Full=ATP phosphoribosyltransferase;^Bacteria; Proteobacteria; Epsilonproteobacteria; Campylobacterales; Campylobacteraceae; Campylobacter
c14587_g1	gi|455659400|gb|AGG35954.1|	600	2e-73	calcium-dependent protein kinase 34 [Brassica napus]	sp|Q9FMP5|CDPKH_ARATH	234	E:7e-74	RecName: Full=Calcium-dependent protein kinase 17;^Eukaryota; Viridiplantae; Streptophyta; Embryophyta; Tracheophyta; Spermatophyta; Magnoliophyta; eudicotyledons; core eudicotyledons; rosids; malvids; Brassicales; Brassicaceae; Camelineae; Arabidopsis
c34749_g2	gi|685276034|ref|XP_009128976.1|	1172	3e-158	PREDICTED: ras-related protein RABA5a-like [Brassica rapa]	sp|Q9FGK5|RAA5A_ARATH	423	E:1e-146	RecName: Full=Ras-related protein RABA5a;^Eukaryota; Viridiplantae; Streptophyta; Embryophyta; Tracheophyta; Spermatophyta; Magnoliophyta; eudicotyledons; core eudicotyledons; rosids; malvids; Brassicales; Brassicaceae; Camelineae; Arabidopsis
c30836_g1	gi|685312335|ref|XP_009146731.1|	1768	0	PREDICTED: protein phosphatase 2C 37 [Brassica rapa]	sp|P49598|P2C37_ARATH	516	E:3e-178	RecName: Full=Protein phosphatase 2C 37;^Eukaryota; Viridiplantae; Streptophyta; Embryophyta; Tracheophyta; Spermatophyta; Magnoliophyta; eudicotyledons; core eudicotyledons; rosids; malvids; Brassicales; Brassicaceae; Camelineae; Arabidopsis
c33921_g1	gi|685287967|ref|XP_009134932.1|	2401	0	PREDICTED: lipoamide acyltransferase component of branched-chain alpha-keto acid dehydrogenase complex, mitochondrial-like [Brassica rapa]	sp|P11182|ODB2_HUMAN	329	E:3e-104	RecName: Full=Lipoamide acyltransferase component of branched-chain alpha-keto acid dehydrogenase complex, mitochondrial;^Eukaryota; Metazoa; Chordata; Craniata; Vertebrata; Euteleostomi; Mammalia; Eutheria; Euarchontoglires; Primates; Haplorrhini; Catarrhini; Hominidae; Homo
c19449_g2	gi|674947687|emb|CDX85469.1|	897	9e-121	BnaA02g03440D [Brassica napus]	sp|Q9FE46|GSTFC_ARATH	296	E:9e-101	RecName: Full=Glutathione S-transferase F12;^Eukaryota; Viridiplantae; Streptophyta; Embryophyta; Tracheophyta; Spermatophyta; Magnoliophyta; eudicotyledons; core eudicotyledons; rosids; malvids; Brassicales; Brassicaceae; Camelineae; Arabidopsis
c3924_g1	gi|674954831|emb|CDX78411.1|	2409	0	BnaA03g03230D [Brassica napus]	sp|Q9FY54|SPSA2_ARATH	799	E:0	RecName: Full=Probable sucrose-phosphate synthase 2;^Eukaryota; Viridiplantae; Streptophyta; Embryophyta; Tracheophyta; Spermatophyta; Magnoliophyta; eudicotyledons; core eudicotyledons; rosids; malvids; Brassicales; Brassicaceae; Camelineae; Arabidopsis
c34934_g1	gi|674898417|emb|CDY34495.1|	1248	1e-170	BnaC04g13040D [Brassica napus]	sp|Q9M339|RS32_ARATH	436	E:5e-153	RecName: Full=40S ribosomal protein S3-2;^Eukaryota; Viridiplantae; Streptophyta; Embryophyta; Tracheophyta; Spermatophyta; Magnoliophyta; eudicotyledons; core eudicotyledons; rosids; malvids; Brassicales; Brassicaceae; Camelineae; Arabidopsis
c35777_g1	gi|685315606|ref|XP_009148425.1|	4094	0	PREDICTED: ADP-ribosylation factor GTPase-activating protein AGD4 [Brassica rapa]	sp|Q9SMX5|AGD4_ARATH	1431	E:0	RecName: Full=ADP-ribosylation factor GTPase-activating protein AGD4;^Eukaryota; Viridiplantae; Streptophyta; Embryophyta; Tracheophyta; Spermatophyta; Magnoliophyta; eudicotyledons; core eudicotyledons; rosids; malvids; Brassicales; Brassicaceae; Camelineae; Arabidopsis
c31314_g1	gi|685321458|ref|XP_009150697.1|	2739	0	PREDICTED: peptidyl-prolyl cis-trans isomerase CYP65 [Brassica rapa]	sp|Q9FJX0|PPIL2_ARATH	984	E:0	RecName: Full=Peptidyl-prolyl cis-trans isomerase-like 2;^Eukaryota; Viridiplantae; Streptophyta; Embryophyta; Tracheophyta; Spermatophyta; Magnoliophyta; eudicotyledons; core eudicotyledons; rosids; malvids; Brassicales; Brassicaceae; Camelineae; Arabidopsis
c36281_g1	gi|685333928|ref|XP_009104546.1|	3724	0	PREDICTED: protein PAT1 homolog 1-like [Brassica rapa]	sp|A2RRV3|PATL1_DANRE	69.3	E:1e-10	RecName: Full=Protein PAT1 homolog 1;^Eukaryota; Metazoa; Chordata; Craniata; Vertebrata; Euteleostomi; Actinopterygii; Neopterygii; Teleostei; Ostariophysi; Cypriniformes; Cyprinidae; Danio
c27384_g1	gi|674950985|emb|CDX82295.1|	1385	0	BnaA03g35260D [Brassica napus]	sp|O04130|SERA_ARATH	433	E:1e-146	RecName: Full=D-3-phosphoglycerate dehydrogenase, chloroplastic;^Eukaryota; Viridiplantae; Streptophyta; Embryophyta; Tracheophyta; Spermatophyta; Magnoliophyta; eudicotyledons; core eudicotyledons; rosids; malvids; Brassicales; Brassicaceae; Camelineae; Arabidopsis
c34073_g1	gi|674955482|emb|CDX78210.1|	2928	0	BnaA09g34050D [Brassica napus]	sp|Q9T0G7|SUVH9_ARATH	897	E:0	RecName: Full=Probable histone-lysine N-methyltransferase, H3 lysine-9 specific SUVH9;^Eukaryota; Viridiplantae; Streptophyta; Embryophyta; Tracheophyta; Spermatophyta; Magnoliophyta; eudicotyledons; core eudicotyledons; rosids; malvids; Brassicales; Brassicaceae; Camelineae; Arabidopsis
c36602_g2	gi|685263648|ref|XP_009105704.1|	949	3e-121	PREDICTED: LOW QUALITY PROTEIN: myosin-4-like [Brassica rapa]	sp|Q9TV62|MYH4_PIG	118	E:8e-29	RecName: Full=Myosin-4;^Eukaryota; Metazoa; Chordata; Craniata; Vertebrata; Euteleostomi; Mammalia; Eutheria; Laurasiatheria; Cetartiodactyla; Suina; Suidae; Sus
c11723_g1	gi|685337934|ref|XP_009106058.1|	1017	2e-136	PREDICTED: strictosidine synthase 3-like [Brassica rapa]	sp|P92976|STS3_ARATH	340	E:1e-115	RecName: Full=Strictosidine synthase 3;^Eukaryota; Viridiplantae; Streptophyta; Embryophyta; Tracheophyta; Spermatophyta; Magnoliophyta; eudicotyledons; core eudicotyledons; rosids; malvids; Brassicales; Brassicaceae; Camelineae; Arabidopsis
c35907_g2	gi|674899429|emb|CDY33466.1|	2355	0	BnaA06g36070D [Brassica napus]	sp|Q9FL33|MCM3_ARATH	839	E:0	RecName: Full=DNA replication licensing factor MCM3 homolog;^Eukaryota; Viridiplantae; Streptophyta; Embryophyta; Tracheophyta; Spermatophyta; Magnoliophyta; eudicotyledons; core eudicotyledons; rosids; malvids; Brassicales; Brassicaceae; Camelineae; Arabidopsis
c34970_g2	gi|674958101|emb|CDX75493.1|	2345	0	BnaA01g02090D [Brassica napus]	sp|Q38871|CDPK5_ARATH	810	E:0	RecName: Full=Calcium-dependent protein kinase 5;^Eukaryota; Viridiplantae; Streptophyta; Embryophyta; Tracheophyta; Spermatophyta; Magnoliophyta; eudicotyledons; core eudicotyledons; rosids; malvids; Brassicales; Brassicaceae; Camelineae; Arabidopsis`sp|Q38871|CDPK5_ARATH
c29796_g1	gi|685378446|ref|XP_009121995.1|	630	9e-86	PREDICTED: mitochondrial inner membrane protease subunit 1-like isoform X1 [Brassica rapa]	sp|Q9CQU8|IMP1L_MOUSE	115	E:4e-29	RecName: Full=Mitochondrial inner membrane protease subunit 1;^Eukaryota; Metazoa; Chordata; Craniata; Vertebrata; Euteleostomi; Mammalia; Eutheria; Euarchontoglires; Glires; Rodentia; Sciurognathi; Muroidea; Muridae; Murinae; Mus; Mus
c47585_g1	gi|674864855|emb|CDY67950.1|	549	1e-66	BnaAnng25670D, partial [Brassica napus]	sp|Q9FZ87|GH317_ARATH	109	E:1e-25	RecName: Full=Indole-3-acetic acid-amido synthetase GH3.17;^Eukaryota; Viridiplantae; Streptophyta; Embryophyta; Tracheophyta; Spermatophyta; Magnoliophyta; eudicotyledons; core eudicotyledons; rosids; malvids; Brassicales; Brassicaceae; Camelineae; Arabidopsis
c49498_g1	gi|685300245|ref|XP_009140862.1|	981	2e-128	PREDICTED: non-specific phospholipase C2 [Brassica rapa]	sp|P0A5R8|PHLD_MYCTU	51.2	E:2e-06	RecName: Full=Phospholipase C 4;^Bacteria; Actinobacteria; Actinobacteridae; Actinomycetales; Corynebacterineae; Mycobacteriaceae; Mycobacterium; Mycobacterium tuberculosis complex
c32537_g1	gi|685334372|ref|XP_009104720.1|	3625	0	PREDICTED: glycine--tRNA ligase 2, chloroplastic/mitochondrial [Brassica rapa]	sp|Q8L785|SYGM2_ARATH	1290	E:0	RecName: Full=Glycine--tRNA ligase 2, chloroplastic/mitochondrial;^Eukaryota; Viridiplantae; Streptophyta; Embryophyta; Tracheophyta; Spermatophyta; Magnoliophyta; eudicotyledons; core eudicotyledons; rosids; malvids; Brassicales; Brassicaceae; Camelineae; Arabidopsis`sp|Q8L785|SYGM2_ARATH
c32537_g1	gi|685334372|ref|XP_009104720.1|	3625	0	PREDICTED: glycine--tRNA ligase 2, chloroplastic/mitochondrial [Brassica rapa]	sp|Q8L785|SYGM2_ARATH	1290	E:0	RecName: Full=Glycine--tRNA ligase 2, chloroplastic/mitochondrial;^Eukaryota; Viridiplantae; Streptophyta; Embryophyta; Tracheophyta; Spermatophyta; Magnoliophyta; eudicotyledons; core eudicotyledons; rosids; malvids; Brassicales; Brassicaceae; Camelineae; Arabidopsis`sp|Q8L785|SYGM2_ARATH
c32537_g1	gi|685334372|ref|XP_009104720.1|	3625	0	PREDICTED: glycine--tRNA ligase 2, chloroplastic/mitochondrial [Brassica rapa]	sp|Q8L785|SYGM2_ARATH	1290	E:0	RecName: Full=Glycine--tRNA ligase 2, chloroplastic/mitochondrial;^Eukaryota; Viridiplantae; Streptophyta; Embryophyta; Tracheophyta; Spermatophyta; Magnoliophyta; eudicotyledons; core eudicotyledons; rosids; malvids; Brassicales; Brassicaceae; Camelineae; Arabidopsis`sp|Q8L785|SYGM2_ARATH
c18761_g1	gi|674898354|emb|CDY34589.1|	538	2e-64	BnaC03g56890D [Brassica napus]	sp|Q9SAE3|C71BS_ARATH	206	E:1e-63	RecName: Full=Cytochrome P450 71B28;^Eukaryota; Viridiplantae; Streptophyta; Embryophyta; Tracheophyta; Spermatophyta; Magnoliophyta; eudicotyledons; core eudicotyledons; rosids; malvids; Brassicales; Brassicaceae; Camelineae; Arabidopsis
c36024_g1	gi|674960333|emb|CDX72833.1|	2773	0	BnaC06g32810D [Brassica napus]	sp|Q94AG2|SERK1_ARATH	1043	E:0	RecName: Full=Somatic embryogenesis receptor kinase 1;^Eukaryota; Viridiplantae; Streptophyta; Embryophyta; Tracheophyta; Spermatophyta; Magnoliophyta; eudicotyledons; core eudicotyledons; rosids; malvids; Brassicales; Brassicaceae; Camelineae; Arabidopsis
c36646_g2	gi|674897993|emb|CDY34940.1|	634	4e-73	BnaA01g32710D [Brassica napus]	sp|Q05609|CTR1_ARATH	117	E:2e-27	RecName: Full=Serine/threonine-protein kinase CTR1;^Eukaryota; Viridiplantae; Streptophyta; Embryophyta; Tracheophyta; Spermatophyta; Magnoliophyta; eudicotyledons; core eudicotyledons; rosids; malvids; Brassicales; Brassicaceae; Camelineae; Arabidopsis
c35297_g6	gi|112253900|ref|YP_717155.1|	2639	0	ATPase subunit 1 [Brassica napus]	sp|P92549|ATPAM_ARATH	1016	E:0	RecName: Full=ATP synthase subunit alpha, mitochondrial;^Eukaryota; Viridiplantae; Streptophyta; Embryophyta; Tracheophyta; Spermatophyta; Magnoliophyta; eudicotyledons; core eudicotyledons; rosids; malvids; Brassicales; Brassicaceae; Camelineae; Arabidopsis
c28443_g1	gi|685267500|ref|XP_009124437.1|	2247	0	PREDICTED: uncharacterized protein LOC103849423 isoform X1 [Brassica rapa]	sp|Q94465|GCH1_DICDI	131	E:2e-33	RecName: Full=GTP cyclohydrolase 1;^Eukaryota; Amoebozoa; Mycetozoa; Dictyosteliida; Dictyostelium`sp|Q94465|GCH1_DICDI
c50382_g1	gi|685337041|ref|XP_009105748.1|	862	2e-114	PREDICTED: ADP-ribosylation factor GTPase-activating protein AGD12 [Brassica rapa]	sp|Q9FVJ3|AGD12_ARATH	136	E:6e-36	RecName: Full=ADP-ribosylation factor GTPase-activating protein AGD12;^Eukaryota; Viridiplantae; Streptophyta; Embryophyta; Tracheophyta; Spermatophyta; Magnoliophyta; eudicotyledons; core eudicotyledons; rosids; malvids; Brassicales; Brassicaceae; Camelineae; Arabidopsis
c25540_g1	gi|685326446|ref|XP_009101616.1|	810	2e-101	PREDICTED: cyclin-T1-5 isoform X1 [Brassica rapa]	sp|Q9FKE6|CCT15_ARATH	304	E:5e-98	RecName: Full=Cyclin-T1-5;^Eukaryota; Viridiplantae; Streptophyta; Embryophyta; Tracheophyta; Spermatophyta; Magnoliophyta; eudicotyledons; core eudicotyledons; rosids; malvids; Brassicales; Brassicaceae; Camelineae; Arabidopsis
c32695_g5	gi|674904896|emb|CDY28081.1|	843	9e-108	BnaC06g02620D [Brassica napus]	sp|Q8GVE8|CAPP4_ARATH	296	E:1e-91	RecName: Full=Phosphoenolpyruvate carboxylase 4;^Eukaryota; Viridiplantae; Streptophyta; Embryophyta; Tracheophyta; Spermatophyta; Magnoliophyta; eudicotyledons; core eudicotyledons; rosids; malvids; Brassicales; Brassicaceae; Camelineae; Arabidopsis
c12416_g1	gi|674927066|emb|CDY06259.1|	703	6e-89	BnaA09g49440D [Brassica napus]	sp|Q9LNW3|P2C03_ARATH	259	E:5e-84	RecName: Full=Protein phosphatase 2C 3;^Eukaryota; Viridiplantae; Streptophyta; Embryophyta; Tracheophyta; Spermatophyta; Magnoliophyta; eudicotyledons; core eudicotyledons; rosids; malvids; Brassicales; Brassicaceae; Camelineae; Arabidopsis
c30058_g1	gi|685345163|ref|XP_009108756.1|	2792	0	PREDICTED: polyadenylate-binding protein 2 [Brassica rapa]	sp|P42731|PABP2_ARATH	956	E:0	RecName: Full=Polyadenylate-binding protein 2;^Eukaryota; Viridiplantae; Streptophyta; Embryophyta; Tracheophyta; Spermatophyta; Magnoliophyta; eudicotyledons; core eudicotyledons; rosids; malvids; Brassicales; Brassicaceae; Camelineae; Arabidopsis`sp|P42731|PABP2_ARATH
c36101_g1	gi|685379713|ref|XP_009122554.1|	3928	0	PREDICTED: ATP-dependent RNA helicase DHX36 [Brassica rapa]	sp|Q8VHK9|DHX36_MOUSE	426	E:1e-131	RecName: Full=Probable ATP-dependent RNA helicase DHX36;^Eukaryota; Metazoa; Chordata; Craniata; Vertebrata; Euteleostomi; Mammalia; Eutheria; Euarchontoglires; Glires; Rodentia; Sciurognathi; Muroidea; Muridae; Murinae; Mus; Mus
c35083_g1	gi|674936953|emb|CDX96372.1|	2529	0	BnaA07g29830D [Brassica napus]	sp|P27707|DCK_HUMAN	145	E:2e-37	RecName: Full=Deoxycytidine kinase;^Eukaryota; Metazoa; Chordata; Craniata; Vertebrata; Euteleostomi; Mammalia; Eutheria; Euarchontoglires; Primates; Haplorrhini; Catarrhini; Hominidae; Homo
c34971_g1	gi|674880079|emb|CDY52127.1|	1423	0	BnaA10g29560D [Brassica napus]	sp|Q56Y11|DDPS2_ARATH	449	E:8e-156	RecName: Full=Dehydrodolichyl diphosphate synthase 2;^Eukaryota; Viridiplantae; Streptophyta; Embryophyta; Tracheophyta; Spermatophyta; Magnoliophyta; eudicotyledons; core eudicotyledons; rosids; malvids; Brassicales; Brassicaceae; Camelineae; Arabidopsis
c913_g1	gi|685345281|ref|XP_009108802.1|	1704	0	PREDICTED: peroxidase 47-like [Brassica rapa]	sp|Q9SZB9|PER47_ARATH	551	E:0	RecName: Full=Peroxidase 47;^Eukaryota; Viridiplantae; Streptophyta; Embryophyta; Tracheophyta; Spermatophyta; Magnoliophyta; eudicotyledons; core eudicotyledons; rosids; malvids; Brassicales; Brassicaceae; Camelineae; Arabidopsis
c25918_g1	gi|62319198|dbj|BAD94382.1|	696	1e-89	RuBisCO subunit binding-protein beta subunit precursor [Arabidopsis thaliana]	sp|C0Z361|CPNB3_ARATH	276	E:6e-87	RecName: Full=Chaperonin 60 subunit beta 3, chloroplastic;^Eukaryota; Viridiplantae; Streptophyta; Embryophyta; Tracheophyta; Spermatophyta; Magnoliophyta; eudicotyledons; core eudicotyledons; rosids; malvids; Brassicales; Brassicaceae; Camelineae; Arabidopsis
c35851_g1	gi|674944796|emb|CDX88863.1|	1979	0	BnaA03g07860D [Brassica napus]	sp|Q9C5J6|IPT9_ARATH	634	E:0	RecName: Full=tRNA dimethylallyltransferase 9;^Eukaryota; Viridiplantae; Streptophyta; Embryophyta; Tracheophyta; Spermatophyta; Magnoliophyta; eudicotyledons; core eudicotyledons; rosids; malvids; Brassicales; Brassicaceae; Camelineae; Arabidopsis
c34525_g1	gi|685291582|ref|XP_009136735.1|	1910	0	PREDICTED: bifunctional epoxide hydrolase 2-like [Brassica rapa]	sp|P34914|HYES_MOUSE	176	E:3e-47	RecName: Full=Bifunctional epoxide hydrolase 2;^Eukaryota; Metazoa; Chordata; Craniata; Vertebrata; Euteleostomi; Mammalia; Eutheria; Euarchontoglires; Glires; Rodentia; Sciurognathi; Muroidea; Muridae; Murinae; Mus; Mus
c33703_g1	gi|674874256|emb|CDY59140.1|	4774	0	BnaA01g34990D [Brassica napus]	sp|O81852|AKH2_ARATH	1732	E:0	RecName: Full=Bifunctional aspartokinase/homoserine dehydrogenase 2, chloroplastic;^Eukaryota; Viridiplantae; Streptophyta; Embryophyta; Tracheophyta; Spermatophyta; Magnoliophyta; eudicotyledons; core eudicotyledons; rosids; malvids; Brassicales; Brassicaceae; Camelineae; Arabidopsis
c33027_g1	gi|674939149|emb|CDX94238.1|	1089	7e-147	BnaC02g28980D [Brassica napus]	sp|O49203|NDK3_ARATH	399	E:3e-138	RecName: Full=Nucleoside diphosphate kinase III, chloroplastic/mitochondrial;^Eukaryota; Viridiplantae; Streptophyta; Embryophyta; Tracheophyta; Spermatophyta; Magnoliophyta; eudicotyledons; core eudicotyledons; rosids; malvids; Brassicales; Brassicaceae; Camelineae; Arabidopsis
c33276_g1	gi|685300421|ref|XP_009140943.1|	1910	0	PREDICTED: inner membrane protein ALBINO3, chloroplastic [Brassica rapa]	sp|Q8LBP4|ALB3_ARATH	654	E:0	RecName: Full=Inner membrane protein ALBINO3, chloroplastic;^Eukaryota; Viridiplantae; Streptophyta; Embryophyta; Tracheophyta; Spermatophyta; Magnoliophyta; eudicotyledons; core eudicotyledons; rosids; malvids; Brassicales; Brassicaceae; Camelineae; Arabidopsis
c32376_g2	gi|685276479|ref|XP_009129204.1|	1677	0	PREDICTED: two-component response regulator ARR14 isoform X1 [Brassica rapa]	sp|Q8L9Y3|ARR14_ARATH	422	E:2e-142	RecName: Full=Two-component response regulator ARR14;^Eukaryota; Viridiplantae; Streptophyta; Embryophyta; Tracheophyta; Spermatophyta; Magnoliophyta; eudicotyledons; core eudicotyledons; rosids; malvids; Brassicales; Brassicaceae; Camelineae; Arabidopsis`sp|Q8L9Y3|ARR14_ARATH
c35190_g2	gi|674905978|emb|CDY27044.1|	864	7e-115	BnaA02g10640D [Brassica napus]	sp|Q9FLX7|NDUA5_ARATH	320	E:2e-109	RecName: Full=Probable NADH dehydrogenase [ubiquinone] 1 alpha subcomplex subunit 5, mitochondrial;^Eukaryota; Viridiplantae; Streptophyta; Embryophyta; Tracheophyta; Spermatophyta; Magnoliophyta; eudicotyledons; core eudicotyledons; rosids; malvids; Brassicales; Brassicaceae; Camelineae; Arabidopsis
c32933_g1	gi|685277603|ref|XP_009129750.1|	2154	0	PREDICTED: 3-ketoacyl-CoA thiolase 5, peroxisomal isoform X1 [Brassica rapa]	sp|Q570C8|THIK5_ARATH	773	E:0	RecName: Full=3-ketoacyl-CoA thiolase 5, peroxisomal;^Eukaryota; Viridiplantae; Streptophyta; Embryophyta; Tracheophyta; Spermatophyta; Magnoliophyta; eudicotyledons; core eudicotyledons; rosids; malvids; Brassicales; Brassicaceae; Camelineae; Arabidopsis
c27423_g1	gi|685312173|ref|XP_009146652.1|	1256	2e-173	PREDICTED: DNA-3-methyladenine glycosylase [Brassica rapa]	sp|Q39147|3MG_ARATH	427	E:9e-151	RecName: Full=DNA-3-methyladenine glycosylase;^Eukaryota; Viridiplantae; Streptophyta; Embryophyta; Tracheophyta; Spermatophyta; Magnoliophyta; eudicotyledons; core eudicotyledons; rosids; malvids; Brassicales; Brassicaceae; Camelineae; Arabidopsis
c31232_g1	gi|685306024|ref|XP_009143745.1|	949	2e-125	PREDICTED: nuclear transcription factor Y subunit A-4 [Brassica rapa]	sp|Q8VY64|NFYA4_ARATH	313	E:2e-104	RecName: Full=Nuclear transcription factor Y subunit A-4;^Eukaryota; Viridiplantae; Streptophyta; Embryophyta; Tracheophyta; Spermatophyta; Magnoliophyta; eudicotyledons; core eudicotyledons; rosids; malvids; Brassicales; Brassicaceae; Camelineae; Arabidopsis
c29421_g1	gi|685294525|ref|XP_009138143.1|	2460	0	PREDICTED: tocopherol cyclase, chloroplastic [Brassica rapa]	sp|Q94FY7|TOCC_ARATH	857	E:0	RecName: Full=Tocopherol cyclase, chloroplastic;^Eukaryota; Viridiplantae; Streptophyta; Embryophyta; Tracheophyta; Spermatophyta; Magnoliophyta; eudicotyledons; core eudicotyledons; rosids; malvids; Brassicales; Brassicaceae; Camelineae; Arabidopsis
c39391_g1	gi|685268158|ref|XP_009125158.1|	2731	0	PREDICTED: glucose-6-phosphate 1-dehydrogenase, cytoplasmic isoform 2 [Brassica rapa]	sp|Q9FJI5|G6PD6_ARATH	1017	E:0	RecName: Full=Glucose-6-phosphate 1-dehydrogenase, cytoplasmic isoform 2;^Eukaryota; Viridiplantae; Streptophyta; Embryophyta; Tracheophyta; Spermatophyta; Magnoliophyta; eudicotyledons; core eudicotyledons; rosids; malvids; Brassicales; Brassicaceae; Camelineae; Arabidopsis`sp|Q9FJI5|G6PD6_ARATH
c39391_g1	gi|685268158|ref|XP_009125158.1|	2731	0	PREDICTED: glucose-6-phosphate 1-dehydrogenase, cytoplasmic isoform 2 [Brassica rapa]	sp|Q9FJI5|G6PD6_ARATH	1017	E:0	RecName: Full=Glucose-6-phosphate 1-dehydrogenase, cytoplasmic isoform 2;^Eukaryota; Viridiplantae; Streptophyta; Embryophyta; Tracheophyta; Spermatophyta; Magnoliophyta; eudicotyledons; core eudicotyledons; rosids; malvids; Brassicales; Brassicaceae; Camelineae; Arabidopsis`sp|Q9FJI5|G6PD6_ARATH
c32946_g1	gi|674947266|emb|CDX86419.1|	1914	0	BnaA06g31360D [Brassica napus]	sp|Q9LJI5|VA0D1_ARATH	729	E:0	RecName: Full=V-type proton ATPase subunit d1;^Eukaryota; Viridiplantae; Streptophyta; Embryophyta; Tracheophyta; Spermatophyta; Magnoliophyta; eudicotyledons; core eudicotyledons; rosids; malvids; Brassicales; Brassicaceae; Camelineae; Arabidopsis
c33753_g2	gi|685278019|ref|XP_009129950.1|	578	8e-71	PREDICTED: indole-3-pyruvate monooxygenase YUCCA6-like [Brassica rapa]	sp|Q8VZ59|YUC6_ARATH	194	E:8e-60	RecName: Full=Flavin-containing monooxygenase YUCCA6;^Eukaryota; Viridiplantae; Streptophyta; Embryophyta; Tracheophyta; Spermatophyta; Magnoliophyta; eudicotyledons; core eudicotyledons; rosids; malvids; Brassicales; Brassicaceae; Camelineae; Arabidopsis
c25290_g1	gi|685266700|ref|XP_009121192.1|	714	3e-93	PREDICTED: dihydroneopterin aldolase [Brassica rapa]	sp|Q9SF23|FOLB1_ARATH	216	E:6e-70	RecName: Full=Dihydroneopterin aldolase;^Eukaryota; Viridiplantae; Streptophyta; Embryophyta; Tracheophyta; Spermatophyta; Magnoliophyta; eudicotyledons; core eudicotyledons; rosids; malvids; Brassicales; Brassicaceae; Camelineae; Arabidopsis
c47370_g1	gi|685337742|ref|XP_009105999.1|	708	4e-85	PREDICTED: sucrose synthase 6 [Brassica rapa]	sp|Q9FX32|SUS6_ARATH	253	E:9e-78	RecName: Full=Sucrose synthase 6;^Eukaryota; Viridiplantae; Streptophyta; Embryophyta; Tracheophyta; Spermatophyta; Magnoliophyta; eudicotyledons; core eudicotyledons; rosids; malvids; Brassicales; Brassicaceae; Camelineae; Arabidopsis
c31955_g1	gi|685257812|ref|XP_009127924.1|	1362	0	PREDICTED: probable xyloglucan endotransglucosylase/hydrolase protein 17 [Brassica rapa]	sp|O80803|XTH17_ARATH	474	E:7e-167	RecName: Full=Probable xyloglucan endotransglucosylase/hydrolase protein 17;^Eukaryota; Viridiplantae; Streptophyta; Embryophyta; Tracheophyta; Spermatophyta; Magnoliophyta; eudicotyledons; core eudicotyledons; rosids; malvids; Brassicales; Brassicaceae; Camelineae; Arabidopsis
c35663_g1	gi|674909004|emb|CDY24070.1|	1544	0	BnaA06g00680D [Brassica napus]	sp|O81149|PSA5A_ARATH	478	E:1e-168	RecName: Full=Proteasome subunit alpha type-5-A;^Eukaryota; Viridiplantae; Streptophyta; Embryophyta; Tracheophyta; Spermatophyta; Magnoliophyta; eudicotyledons; core eudicotyledons; rosids; malvids; Brassicales; Brassicaceae; Camelineae; Arabidopsis
c34580_g3	gi|685343578|ref|XP_009108173.1|	2905	0	PREDICTED: beta-adaptin-like protein B [Brassica rapa]	sp|Q9SUS3|APBLB_ARATH	1045	E:0	RecName: Full=Beta-adaptin-like protein B;^Eukaryota; Viridiplantae; Streptophyta; Embryophyta; Tracheophyta; Spermatophyta; Magnoliophyta; eudicotyledons; core eudicotyledons; rosids; malvids; Brassicales; Brassicaceae; Camelineae; Arabidopsis
c32992_g2	gi|674928373|emb|CDY04868.1|	363	2e-36	BnaAnng00500D [Brassica napus]	sp|Q93WK5|APRR7_ARATH	129	E:3e-32	RecName: Full=Two-component response regulator-like APRR7;^Eukaryota; Viridiplantae; Streptophyta; Embryophyta; Tracheophyta; Spermatophyta; Magnoliophyta; eudicotyledons; core eudicotyledons; rosids; malvids; Brassicales; Brassicaceae; Camelineae; Arabidopsis
c30919_g2	gi|674950122|emb|CDX83311.1|	1072	2e-139	BnaA03g21950D [Brassica napus]	sp|P32069|TRPX_ARATH	375	E:3e-124	RecName: Full=Anthranilate synthase component I-2, chloroplastic;^Eukaryota; Viridiplantae; Streptophyta; Embryophyta; Tracheophyta; Spermatophyta; Magnoliophyta; eudicotyledons; core eudicotyledons; rosids; malvids; Brassicales; Brassicaceae; Camelineae; Arabidopsis
c32187_g3	gi|674899439|emb|CDY33476.1|	701	9e-92	BnaA06g35970D [Brassica napus]	sp|P49211|RL321_ARATH	270	E:3e-91	RecName: Full=60S ribosomal protein L32-1;^Eukaryota; Viridiplantae; Streptophyta; Embryophyta; Tracheophyta; Spermatophyta; Magnoliophyta; eudicotyledons; core eudicotyledons; rosids; malvids; Brassicales; Brassicaceae; Camelineae; Arabidopsis
c47658_g1	gi|685358569|ref|XP_009113936.1|	1085	2e-136	PREDICTED: ABC transporter B family member 22-like [Brassica rapa]	sp|Q9LSJ6|AB17B_ARATH	354	E:2e-112	RecName: Full=ABC transporter B family member 17;^Eukaryota; Viridiplantae; Streptophyta; Embryophyta; Tracheophyta; Spermatophyta; Magnoliophyta; eudicotyledons; core eudicotyledons; rosids; malvids; Brassicales; Brassicaceae; Camelineae; Arabidopsis`sp|Q9LSJ6|AB17B_ARATH
c33223_g1	gi|685337843|ref|XP_009106033.1|	2149	0	PREDICTED: uncharacterized protein LOC103831850 [Brassica rapa]	sp|A7GRN6|MURG_BACCN	221	E:3e-64	RecName: Full=UDP-N-acetylglucosamine--N-acetylmuramyl-(pentapeptide) pyrophosphoryl-undecaprenol N-acetylglucosamine transferase;^Bacteria; Firmicutes; Bacilli; Bacillales; Bacillaceae; Bacillus; Bacillus cereus group
c36437_g1	gi|685338224|ref|XP_009106169.1|	1103	7e-147	PREDICTED: cytochrome P450 734A1 [Brassica rapa]	sp|O48786|C734A_ARATH	199	E:6e-59	RecName: Full=Cytochrome P450 734A1;^Eukaryota; Viridiplantae; Streptophyta; Embryophyta; Tracheophyta; Spermatophyta; Magnoliophyta; eudicotyledons; core eudicotyledons; rosids; malvids; Brassicales; Brassicaceae; Camelineae; Arabidopsis
c26134_g2	gi|685310379|ref|XP_009145790.1|	2512	0	PREDICTED: probable LRR receptor-like serine/threonine-protein kinase At3g47570 [Brassica rapa]	sp|C0LGP4|Y3475_ARATH	610	E:0	RecName: Full=Probable LRR receptor-like serine/threonine-protein kinase At3g47570;^Eukaryota; Viridiplantae; Streptophyta; Embryophyta; Tracheophyta; Spermatophyta; Magnoliophyta; eudicotyledons; core eudicotyledons; rosids; malvids; Brassicales; Brassicaceae; Camelineae; Arabidopsis
c35602_g1	gi|674874972|emb|CDY58104.1|	2269	0	BnaA02g35070D [Brassica napus]	sp|Q42479|CDPK3_ARATH	363	E:0	RecName: Full=Calcium-dependent protein kinase 3;^Eukaryota; Viridiplantae; Streptophyta; Embryophyta; Tracheophyta; Spermatophyta; Magnoliophyta; eudicotyledons; core eudicotyledons; rosids; malvids; Brassicales; Brassicaceae; Camelineae; Arabidopsis`sp|Q42479|CDPK3_ARATH
c35602_g1	gi|674874972|emb|CDY58104.1|	2269	0	BnaA02g35070D [Brassica napus]	sp|Q42479|CDPK3_ARATH	363	E:0	RecName: Full=Calcium-dependent protein kinase 3;^Eukaryota; Viridiplantae; Streptophyta; Embryophyta; Tracheophyta; Spermatophyta; Magnoliophyta; eudicotyledons; core eudicotyledons; rosids; malvids; Brassicales; Brassicaceae; Camelineae; Arabidopsis`sp|Q42479|CDPK3_ARATH
c35602_g1	gi|674874972|emb|CDY58104.1|	2269	0	BnaA02g35070D [Brassica napus]	sp|Q42479|CDPK3_ARATH	363	E:0	RecName: Full=Calcium-dependent protein kinase 3;^Eukaryota; Viridiplantae; Streptophyta; Embryophyta; Tracheophyta; Spermatophyta; Magnoliophyta; eudicotyledons; core eudicotyledons; rosids; malvids; Brassicales; Brassicaceae; Camelineae; Arabidopsis`sp|Q42479|CDPK3_ARATH
c28122_g1	gi|685318544|ref|XP_009149658.1|	2520	0	PREDICTED: 2-oxoisovalerate dehydrogenase subunit alpha 1, mitochondrial [Brassica rapa]	sp|Q54M22|ODBA_DICDI	402	E:2e-132	RecName: Full=2-oxoisovalerate dehydrogenase subunit alpha, mitochondrial;^Eukaryota; Amoebozoa; Mycetozoa; Dictyosteliida; Dictyostelium
c35571_g1	gi|685338130|ref|XP_009106135.1|	3457	0	PREDICTED: HIPL1 protein [Brassica rapa]	sp|Q9SSG3|HIPL1_ARATH	1173	E:0	RecName: Full=HIPL1 protein;^Eukaryota; Viridiplantae; Streptophyta; Embryophyta; Tracheophyta; Spermatophyta; Magnoliophyta; eudicotyledons; core eudicotyledons; rosids; malvids; Brassicales; Brassicaceae; Camelineae; Arabidopsis
c21481_g1	gi|685275903|ref|XP_009128924.1|	869	4e-115	PREDICTED: E3 ubiquitin-protein ligase BOI isoform X1 [Brassica rapa]	sp|Q13489|BIRC3_HUMAN	52.8	E:3e-07	RecName: Full=Baculoviral IAP repeat-containing protein 3;^Eukaryota; Metazoa; Chordata; Craniata; Vertebrata; Euteleostomi; Mammalia; Eutheria; Euarchontoglires; Primates; Haplorrhini; Catarrhini; Hominidae; Homo
c13910_g1	gi|685307395|ref|XP_009144409.1|	551	1e-63	PREDICTED: ATP-dependent DNA helicase Q-like 4A isoform X2 [Brassica rapa]	sp|Q8L840|RQL4A_ARATH	209	E:4e-62	RecName: Full=ATP-dependent DNA helicase Q-like 4A;^Eukaryota; Viridiplantae; Streptophyta; Embryophyta; Tracheophyta; Spermatophyta; Magnoliophyta; eudicotyledons; core eudicotyledons; rosids; malvids; Brassicales; Brassicaceae; Camelineae; Arabidopsis
c3432_g1	gi|685294323|ref|XP_009138047.1|	696	1e-90	PREDICTED: putative glutathione peroxidase 7, chloroplastic [Brassica rapa]	sp|Q9SZ54|GPX7_ARATH	176	E:4e-54	RecName: Full=Putative glutathione peroxidase 7, chloroplastic;^Eukaryota; Viridiplantae; Streptophyta; Embryophyta; Tracheophyta; Spermatophyta; Magnoliophyta; eudicotyledons; core eudicotyledons; rosids; malvids; Brassicales; Brassicaceae; Camelineae; Arabidopsis
c50301_g1	gi|685284698|ref|XP_009133251.1|	803	2e-104	PREDICTED: peroxidase 22-like [Brassica rapa]	sp|P24102|PER22_ARATH	253	E:7e-82	RecName: Full=Peroxidase 22;^Eukaryota; Viridiplantae; Streptophyta; Embryophyta; Tracheophyta; Spermatophyta; Magnoliophyta; eudicotyledons; core eudicotyledons; rosids; malvids; Brassicales; Brassicaceae; Camelineae; Arabidopsis
c33936_g1	gi|674910908|emb|CDY22130.1|	1358	0	BnaC01g39710D [Brassica napus]	sp|Q15024|EXOS7_HUMAN	173	E:1e-48	RecName: Full=Exosome complex component RRP42;^Eukaryota; Metazoa; Chordata; Craniata; Vertebrata; Euteleostomi; Mammalia; Eutheria; Euarchontoglires; Primates; Haplorrhini; Catarrhini; Hominidae; Homo
c22311_g2	gi|674902487|emb|CDY30546.1|	498	5e-57	BnaA04g15870D [Brassica napus]	sp|Q9USS7|YNB3_SCHPO	59.7	E:9e-10	RecName: Full=Uncharacterized protein C4.03c;^Eukaryota; Fungi; Dikarya; Ascomycota; Taphrinomycotina; Schizosaccharomycetes; Schizosaccharomycetales; Schizosaccharomycetaceae; Schizosaccharomyces
c4921_g1	gi|685272926|ref|XP_009127517.1|	2302	0	PREDICTED: mannose-6-phosphate isomerase 2 [Brassica rapa]	sp|Q3SZI0|MPI_BOVIN	291	E:2e-91	RecName: Full=Mannose-6-phosphate isomerase;^Eukaryota; Metazoa; Chordata; Craniata; Vertebrata; Euteleostomi; Mammalia; Eutheria; Laurasiatheria; Cetartiodactyla; Ruminantia; Pecora; Bovidae; Bovinae; Bos
c47502_g1	gi|674950890|emb|CDX82748.1|	535	3e-63	BnaC07g01180D [Brassica napus]	sp|O82191|MAOP1_ARATH	202	E:2e-61	RecName: Full=NADP-dependent malic enzyme 1;^Eukaryota; Viridiplantae; Streptophyta; Embryophyta; Tracheophyta; Spermatophyta; Magnoliophyta; eudicotyledons; core eudicotyledons; rosids; malvids; Brassicales; Brassicaceae; Camelineae; Arabidopsis
c33886_g1	gi|685285387|ref|XP_009133600.1|	1652	0	PREDICTED: hydroxyacylglutathione hydrolase 1, mitochondrial-like [Brassica rapa]	sp|O24495|GLO2M_ARATH	613	E:0	RecName: Full=Hydroxyacylglutathione hydrolase 1, mitochondrial;^Eukaryota; Viridiplantae; Streptophyta; Embryophyta; Tracheophyta; Spermatophyta; Magnoliophyta; eudicotyledons; core eudicotyledons; rosids; malvids; Brassicales; Brassicaceae; Camelineae; Arabidopsis
c36371_g1	gi|674869968|emb|CDY64922.1|	2721	0	BnaAnng19730D [Brassica napus]	sp|Q9M066|C90C1_ARATH	791	E:0	RecName: Full=3-epi-6-deoxocathasterone 23-monooxygenase;^Eukaryota; Viridiplantae; Streptophyta; Embryophyta; Tracheophyta; Spermatophyta; Magnoliophyta; eudicotyledons; core eudicotyledons; rosids; malvids; Brassicales; Brassicaceae; Camelineae; Arabidopsis
c36371_g1	gi|674869968|emb|CDY64922.1|	2721	0	BnaAnng19730D [Brassica napus]	sp|Q9M066|C90C1_ARATH	791	E:0	RecName: Full=3-epi-6-deoxocathasterone 23-monooxygenase;^Eukaryota; Viridiplantae; Streptophyta; Embryophyta; Tracheophyta; Spermatophyta; Magnoliophyta; eudicotyledons; core eudicotyledons; rosids; malvids; Brassicales; Brassicaceae; Camelineae; Arabidopsis
c31776_g2	gi|685351329|ref|XP_009111107.1|	3153	0	PREDICTED: cryptochrome-2 isoform X2 [Brassica rapa]	sp|Q96524|CRY2_ARATH	1119	E:0	RecName: Full=Cryptochrome-2;^Eukaryota; Viridiplantae; Streptophyta; Embryophyta; Tracheophyta; Spermatophyta; Magnoliophyta; eudicotyledons; core eudicotyledons; rosids; malvids; Brassicales; Brassicaceae; Camelineae; Arabidopsis
c30720_g1	gi|685385287|ref|XP_009124633.1|	1394	0	PREDICTED: 60S ribosomal protein L3-2-like [Brassica rapa]	sp|P22738|RL32_ARATH	511	E:3e-180	RecName: Full=60S ribosomal protein L3-2;^Eukaryota; Viridiplantae; Streptophyta; Embryophyta; Tracheophyta; Spermatophyta; Magnoliophyta; eudicotyledons; core eudicotyledons; rosids; malvids; Brassicales; Brassicaceae; Camelineae; Arabidopsis
c36480_g1	gi|685267128|ref|XP_009123138.1|	3041	0	PREDICTED: threonine dehydratase biosynthetic, chloroplastic-like [Brassica rapa]	sp|Q9ZSS6|THD1_ARATH	956	E:0	RecName: Full=Threonine dehydratase biosynthetic, chloroplastic;^Eukaryota; Viridiplantae; Streptophyta; Embryophyta; Tracheophyta; Spermatophyta; Magnoliophyta; eudicotyledons; core eudicotyledons; rosids; malvids; Brassicales; Brassicaceae; Camelineae; Arabidopsis
c29445_g1	gi|674941271|emb|CDX92243.1|	2690	0	BnaA05g21640D [Brassica napus]	sp|Q8GXJ1|HDA15_ARATH	837	E:0	RecName: Full=Histone deacetylase 15;^Eukaryota; Viridiplantae; Streptophyta; Embryophyta; Tracheophyta; Spermatophyta; Magnoliophyta; eudicotyledons; core eudicotyledons; rosids; malvids; Brassicales; Brassicaceae; Camelineae; Arabidopsis
c33768_g1	gi|674909210|emb|CDY23840.1|	908	2e-175	BnaC04g01970D [Brassica napus]	sp|P48512|TF2B1_ARATH	330	E:2e-160	RecName: Full=Transcription initiation factor IIB-1;^Eukaryota; Viridiplantae; Streptophyta; Embryophyta; Tracheophyta; Spermatophyta; Magnoliophyta; eudicotyledons; core eudicotyledons; rosids; malvids; Brassicales; Brassicaceae; Camelineae; Arabidopsis`sp|P48512|TF2B1_ARATH
c33768_g1	gi|674909210|emb|CDY23840.1|	908	2e-175	BnaC04g01970D [Brassica napus]	sp|P48512|TF2B1_ARATH	330	E:2e-160	RecName: Full=Transcription initiation factor IIB-1;^Eukaryota; Viridiplantae; Streptophyta; Embryophyta; Tracheophyta; Spermatophyta; Magnoliophyta; eudicotyledons; core eudicotyledons; rosids; malvids; Brassicales; Brassicaceae; Camelineae; Arabidopsis`sp|P48512|TF2B1_ARATH
c44450_g1	gi|685269747|ref|XP_009125876.1|	5898	0	PREDICTED: pre-mRNA-splicing factor ATP-dependent RNA helicase PRP16 isoform X1 [Brassica rapa]	sp|Q92620|PRP16_HUMAN	1090	E:0	RecName: Full=Pre-mRNA-splicing factor ATP-dependent RNA helicase PRP16;^Eukaryota; Metazoa; Chordata; Craniata; Vertebrata; Euteleostomi; Mammalia; Eutheria; Euarchontoglires; Primates; Haplorrhini; Catarrhini; Hominidae; Homo
c3994_g1	gi|674889514|emb|CDY43199.1|	6130	0	BnaA07g07550D [Brassica napus]	sp|Q9P7X8|RPA2_SCHPO	838	E:0	RecName: Full=Probable DNA-directed RNA polymerase I subunit RPA2;^Eukaryota; Fungi; Dikarya; Ascomycota; Taphrinomycotina; Schizosaccharomycetes; Schizosaccharomycetales; Schizosaccharomycetaceae; Schizosaccharomyces
c23808_g1	gi|685307867|ref|XP_009144650.1|	1973	0	PREDICTED: tyrosine aminotransferase [Brassica rapa]	sp|Q9LVY1|TAT_ARATH	669	E:0	RecName: Full=Tyrosine aminotransferase;^Eukaryota; Viridiplantae; Streptophyta; Embryophyta; Tracheophyta; Spermatophyta; Magnoliophyta; eudicotyledons; core eudicotyledons; rosids; malvids; Brassicales; Brassicaceae; Camelineae; Arabidopsis
c32742_g2	gi|674917594|emb|CDY15454.1|	1575	0	BnaA08g27380D [Brassica napus]	sp|Q8W4M7|ERCC2_ARATH	572	E:0	RecName: Full=DNA repair helicase UVH6;^Eukaryota; Viridiplantae; Streptophyta; Embryophyta; Tracheophyta; Spermatophyta; Magnoliophyta; eudicotyledons; core eudicotyledons; rosids; malvids; Brassicales; Brassicaceae; Camelineae; Arabidopsis`sp|Q8W4M7|ERCC2_ARATH
c36999_g1	gi|674917599|emb|CDY15459.1|	503	3e-62	BnaA08g27430D [Brassica napus]	sp|O35900|LSM2_MOUSE	145	E:2e-43	RecName: Full=U6 snRNA-associated Sm-like protein LSm2;^Eukaryota; Metazoa; Chordata; Craniata; Vertebrata; Euteleostomi; Mammalia; Eutheria; Euarchontoglires; Glires; Rodentia; Sciurognathi; Muroidea; Muridae; Murinae; Mus; Mus
c32803_g4	gi|6006848|gb|AAF00624.1|AC009540_1	664	1e-82	unknown protein, 5' partial [Arabidopsis thaliana]	sp|P40234|CKI2_SCHPO	95.9	E:9e-23	RecName: Full=Casein kinase I homolog 2;^Eukaryota; Fungi; Dikarya; Ascomycota; Taphrinomycotina; Schizosaccharomycetes; Schizosaccharomycetales; Schizosaccharomycetaceae; Schizosaccharomyces
c32300_g1	gi|527195770|gb|EPS64883.1|	483	2e-58	ubiquitin-specific protease 12, partial [Genlisea aurea]	sp|Q9FPT1|UBP12_ARATH	201	E:3e-59	RecName: Full=Ubiquitin carboxyl-terminal hydrolase 12;^Eukaryota; Viridiplantae; Streptophyta; Embryophyta; Tracheophyta; Spermatophyta; Magnoliophyta; eudicotyledons; core eudicotyledons; rosids; malvids; Brassicales; Brassicaceae; Camelineae; Arabidopsis
c26541_g1	gi|674903286|emb|CDY29728.1|	765	3e-98	BnaAnng03500D [Brassica napus]	sp|P25864|RK9_ARATH	261	E:1e-84	RecName: Full=50S ribosomal protein L9, chloroplastic;^Eukaryota; Viridiplantae; Streptophyta; Embryophyta; Tracheophyta; Spermatophyta; Magnoliophyta; eudicotyledons; core eudicotyledons; rosids; malvids; Brassicales; Brassicaceae; Camelineae; Arabidopsis
c35091_g1	gi|685330562|ref|XP_009103224.1|	2314	0	PREDICTED: CCA tRNA nucleotidyltransferase, mitochondrial-like [Brassica rapa]	sp|P21269|CCA1_YEAST	248	E:3e-71	RecName: Full=CCA tRNA nucleotidyltransferase, mitochondrial;^Eukaryota; Fungi; Dikarya; Ascomycota; Saccharomycotina; Saccharomycetes; Saccharomycetales; Saccharomycetaceae; Saccharomyces
c36484_g3	gi|685326102|ref|XP_009101478.1|	2038	0	PREDICTED: 60S ribosomal protein L3-1-like [Brassica rapa]	sp|P17094|RL31_ARATH	738	E:0	RecName: Full=60S ribosomal protein L3-1;^Eukaryota; Viridiplantae; Streptophyta; Embryophyta; Tracheophyta; Spermatophyta; Magnoliophyta; eudicotyledons; core eudicotyledons; rosids; malvids; Brassicales; Brassicaceae; Camelineae; Arabidopsis
c30362_g1	gi|674872538|emb|CDY61627.1|	1738	0	BnaA08g19770D [Brassica napus]	sp|Q9FZE0|BGL40_ARATH	640	E:0	RecName: Full=Beta-glucosidase 40;^Eukaryota; Viridiplantae; Streptophyta; Embryophyta; Tracheophyta; Spermatophyta; Magnoliophyta; eudicotyledons; core eudicotyledons; rosids; malvids; Brassicales; Brassicaceae; Camelineae; Arabidopsis
c17848_g1	gi|674901934|emb|CDY31144.1|	1383	0	BnaA08g26940D [Brassica napus]	sp|O04153|CALR3_ARATH	503	E:1e-176	RecName: Full=Calreticulin-3;^Eukaryota; Viridiplantae; Streptophyta; Embryophyta; Tracheophyta; Spermatophyta; Magnoliophyta; eudicotyledons; core eudicotyledons; rosids; malvids; Brassicales; Brassicaceae; Camelineae; Arabidopsis
c31473_g1	gi|674903654|emb|CDY29428.1|	1291	6e-175	BnaA06g13680D [Brassica napus]	sp|Q92383|MAG1_SCHPO	107	E:1e-25	RecName: Full=DNA-3-methyladenine glycosylase 1;^Eukaryota; Fungi; Dikarya; Ascomycota; Taphrinomycotina; Schizosaccharomycetes; Schizosaccharomycetales; Schizosaccharomycetaceae; Schizosaccharomyces
c33070_g1	gi|685357186|ref|XP_009113387.1|	1177	1e-159	PREDICTED: proteasome subunit beta type-4 [Brassica rapa]	sp|Q7DLR9|PSB4_ARATH	443	E:3e-155	RecName: Full=Proteasome subunit beta type-4;^Eukaryota; Viridiplantae; Streptophyta; Embryophyta; Tracheophyta; Spermatophyta; Magnoliophyta; eudicotyledons; core eudicotyledons; rosids; malvids; Brassicales; Brassicaceae; Camelineae; Arabidopsis
c7275_g1	gi|685279704|ref|XP_009130774.1|	2086	0	PREDICTED: probable monodehydroascorbate reductase, cytoplasmic isoform 4 [Brassica rapa]	sp|Q93WJ8|MDAR4_ARATH	711	E:0	RecName: Full=Probable monodehydroascorbate reductase, cytoplasmic isoform 4;^Eukaryota; Viridiplantae; Streptophyta; Embryophyta; Tracheophyta; Spermatophyta; Magnoliophyta; eudicotyledons; core eudicotyledons; rosids; malvids; Brassicales; Brassicaceae; Camelineae; Arabidopsis
c36194_g1	gi|685320351|ref|XP_009150278.1|	4782	0	PREDICTED: endoribonuclease Dicer homolog 3 isoform X2 [Brassica rapa]	sp|Q9LXW7|DCL3_ARATH	1294	E:0	RecName: Full=Endoribonuclease Dicer homolog 3;^Eukaryota; Viridiplantae; Streptophyta; Embryophyta; Tracheophyta; Spermatophyta; Magnoliophyta; eudicotyledons; core eudicotyledons; rosids; malvids; Brassicales; Brassicaceae; Camelineae; Arabidopsis`sp|Q9LXW7|DCL3_ARATH
c36194_g1	gi|685320351|ref|XP_009150278.1|	4782	0	PREDICTED: endoribonuclease Dicer homolog 3 isoform X2 [Brassica rapa]	sp|Q9LXW7|DCL3_ARATH	1294	E:0	RecName: Full=Endoribonuclease Dicer homolog 3;^Eukaryota; Viridiplantae; Streptophyta; Embryophyta; Tracheophyta; Spermatophyta; Magnoliophyta; eudicotyledons; core eudicotyledons; rosids; malvids; Brassicales; Brassicaceae; Camelineae; Arabidopsis`sp|Q9LXW7|DCL3_ARATH
c25945_g1	gi|674959182|emb|CDX73887.1|	598	7e-72	BnaA03g31600D [Brassica napus]	sp|P46310|FAD3C_ARATH	158	E:7e-44	RecName: Full=Omega-3 fatty acid desaturase, chloroplastic;^Eukaryota; Viridiplantae; Streptophyta; Embryophyta; Tracheophyta; Spermatophyta; Magnoliophyta; eudicotyledons; core eudicotyledons; rosids; malvids; Brassicales; Brassicaceae; Camelineae; Arabidopsis
c23899_g1	gi|685325141|ref|XP_009152111.1|	3103	0	PREDICTED: serine/threonine-protein phosphatase 2A 65 kDa regulatory subunit A beta isoform [Brassica rapa]	sp|Q38950|2AAB_ARATH	1172	E:0	RecName: Full=Serine/threonine-protein phosphatase 2A 65 kDa regulatory subunit A beta isoform;^Eukaryota; Viridiplantae; Streptophyta; Embryophyta; Tracheophyta; Spermatophyta; Magnoliophyta; eudicotyledons; core eudicotyledons; rosids; malvids; Brassicales; Brassicaceae; Camelineae; Arabidopsis
c32882_g1	gi|685287776|ref|XP_009134833.1|	865	5e-115	PREDICTED: 60S ribosomal protein L18-2 [Brassica rapa]	sp|P42791|RL182_ARATH	331	E:9e-114	RecName: Full=60S ribosomal protein L18-2;^Eukaryota; Viridiplantae; Streptophyta; Embryophyta; Tracheophyta; Spermatophyta; Magnoliophyta; eudicotyledons; core eudicotyledons; rosids; malvids; Brassicales; Brassicaceae; Camelineae; Arabidopsis
c27296_g1	gi|727491611|ref|XP_010421853.1|	707	7e-88	PREDICTED: calcium-dependent protein kinase 4-like [Camelina sativa]	sp|Q38869|CDPK4_ARATH	272	E:2e-87	RecName: Full=Calcium-dependent protein kinase 4;^Eukaryota; Viridiplantae; Streptophyta; Embryophyta; Tracheophyta; Spermatophyta; Magnoliophyta; eudicotyledons; core eudicotyledons; rosids; malvids; Brassicales; Brassicaceae; Camelineae; Arabidopsis
c32614_g1	gi|685276351|ref|XP_009129141.1|	1391	0	PREDICTED: 2-C-methyl-D-erythritol 4-phosphate cytidylyltransferase, chloroplastic [Brassica rapa]	sp|P69834|ISPD_ARATH	452	E:1e-158	RecName: Full=2-C-methyl-D-erythritol 4-phosphate cytidylyltransferase, chloroplastic;^Eukaryota; Viridiplantae; Streptophyta; Embryophyta; Tracheophyta; Spermatophyta; Magnoliophyta; eudicotyledons; core eudicotyledons; rosids; malvids; Brassicales; Brassicaceae; Camelineae; Arabidopsis
c21612_g1	gi|685375328|ref|XP_009120764.1|	1595	0	PREDICTED: DNA repair protein RAD51 homolog 1-like [Brassica rapa]	sp|P94102|RAD51_ARATH	614	E:0	RecName: Full=DNA repair protein RAD51 homolog 1;^Eukaryota; Viridiplantae; Streptophyta; Embryophyta; Tracheophyta; Spermatophyta; Magnoliophyta; eudicotyledons; core eudicotyledons; rosids; malvids; Brassicales; Brassicaceae; Camelineae; Arabidopsis
c35780_g1	gi|685324975|ref|XP_009152047.1|	4890	0	PREDICTED: probable pre-mRNA-splicing factor ATP-dependent RNA helicase isoform X2 [Brassica rapa]	sp|Q38953|DHX8_ARATH	1821	E:0	RecName: Full=Probable pre-mRNA-splicing factor ATP-dependent RNA helicase;^Eukaryota; Viridiplantae; Streptophyta; Embryophyta; Tracheophyta; Spermatophyta; Magnoliophyta; eudicotyledons; core eudicotyledons; rosids; malvids; Brassicales; Brassicaceae; Camelineae; Arabidopsis`sp|Q38953|DHX8_ARATH
c23598_g2	gi|685258152|ref|XP_009129363.1|	1941	0	PREDICTED: ketohexokinase isoform X1 [Brassica rapa]	sp|P50053|KHK_HUMAN	84	E:2e-16	RecName: Full=Ketohexokinase;^Eukaryota; Metazoa; Chordata; Craniata; Vertebrata; Euteleostomi; Mammalia; Eutheria; Euarchontoglires; Primates; Haplorrhini; Catarrhini; Hominidae; Homo
c35380_g1	gi|674879901|emb|CDY52294.1|	1470	0	BnaA03g57870D [Brassica napus]	sp|Q8LBI1|RL51_ARATH	543	E:0	RecName: Full=60S ribosomal protein L5-1;^Eukaryota; Viridiplantae; Streptophyta; Embryophyta; Tracheophyta; Spermatophyta; Magnoliophyta; eudicotyledons; core eudicotyledons; rosids; malvids; Brassicales; Brassicaceae; Camelineae; Arabidopsis
c34454_g1	gi|685298395|ref|XP_009139986.1|	2115	0	PREDICTED: protein farnesyltransferase subunit beta [Brassica rapa]	sp|Q38920|FNTB_ARATH	709	E:0	RecName: Full=Protein farnesyltransferase subunit beta;^Eukaryota; Viridiplantae; Streptophyta; Embryophyta; Tracheophyta; Spermatophyta; Magnoliophyta; eudicotyledons; core eudicotyledons; rosids; malvids; Brassicales; Brassicaceae; Camelineae; Arabidopsis
c28875_g1	gi|674948829|emb|CDX84808.1|	1176	2e-152	BnaA03g14220D [Brassica napus]	sp|Q05609|CTR1_ARATH	220	E:4e-63	RecName: Full=Serine/threonine-protein kinase CTR1;^Eukaryota; Viridiplantae; Streptophyta; Embryophyta; Tracheophyta; Spermatophyta; Magnoliophyta; eudicotyledons; core eudicotyledons; rosids; malvids; Brassicales; Brassicaceae; Camelineae; Arabidopsis
c19560_g1	gi|685326513|ref|XP_009101644.1|	1237	5e-164	PREDICTED: DNA polymerase eta isoform X2 [Brassica rapa]	sp|Q9Y253|POLH_HUMAN	184	E:6e-52	RecName: Full=DNA polymerase eta;^Eukaryota; Metazoa; Chordata; Craniata; Vertebrata; Euteleostomi; Mammalia; Eutheria; Euarchontoglires; Primates; Haplorrhini; Catarrhini; Hominidae; Homo
c34228_g2	gi|674880850|emb|CDY51397.1|	902	5e-119	BnaA06g01280D [Brassica napus]	sp|Q9SYH4|NFYA5_ARATH	228	E:8e-72	RecName: Full=Nuclear transcription factor Y subunit A-5;^Eukaryota; Viridiplantae; Streptophyta; Embryophyta; Tracheophyta; Spermatophyta; Magnoliophyta; eudicotyledons; core eudicotyledons; rosids; malvids; Brassicales; Brassicaceae; Camelineae; Arabidopsis
c26368_g1	gi|685368716|ref|XP_009118255.1|	932	2e-123	PREDICTED: serine/threonine-protein phosphatase PP2A-2 catalytic subunit [Brassica rapa]	sp|Q07098|PP2A2_ARATH	351	E:8e-120	RecName: Full=Serine/threonine-protein phosphatase PP2A-2 catalytic subunit;^Eukaryota; Viridiplantae; Streptophyta; Embryophyta; Tracheophyta; Spermatophyta; Magnoliophyta; eudicotyledons; core eudicotyledons; rosids; malvids; Brassicales; Brassicaceae; Camelineae; Arabidopsis
c25071_g2	gi|685259957|ref|XP_009137922.1|	519	3e-60	PREDICTED: heat shock 70 kDa protein 6, chloroplastic [Brassica rapa]	sp|Q9LTX9|HSP7G_ARATH	197	E:4e-59	RecName: Full=Heat shock 70 kDa protein 7, chloroplastic;^Eukaryota; Viridiplantae; Streptophyta; Embryophyta; Tracheophyta; Spermatophyta; Magnoliophyta; eudicotyledons; core eudicotyledons; rosids; malvids; Brassicales; Brassicaceae; Camelineae; Arabidopsis
c31954_g1	gi|674943641|emb|CDX90053.1|	2156	0	BnaA10g00290D [Brassica napus]	sp|P58137|ACOT8_MOUSE	211	E:2e-61	RecName: Full=Acyl-coenzyme A thioesterase 8;^Eukaryota; Metazoa; Chordata; Craniata; Vertebrata; Euteleostomi; Mammalia; Eutheria; Euarchontoglires; Glires; Rodentia; Sciurognathi; Muroidea; Muridae; Murinae; Mus; Mus
c25285_g1	gi|685266434|ref|XP_009119596.1|	3053	0	PREDICTED: linoleate 9S-lipoxygenase 1 [Brassica rapa]	sp|Q06327|LOX1_ARATH	1124	E:0	RecName: Full=Linoleate 9S-lipoxygenase 1;^Eukaryota; Viridiplantae; Streptophyta; Embryophyta; Tracheophyta; Spermatophyta; Magnoliophyta; eudicotyledons; core eudicotyledons; rosids; malvids; Brassicales; Brassicaceae; Camelineae; Arabidopsis`sp|Q06327|LOX1_ARATH
c25285_g1	gi|685266434|ref|XP_009119596.1|	3053	0	PREDICTED: linoleate 9S-lipoxygenase 1 [Brassica rapa]	sp|Q06327|LOX1_ARATH	1124	E:0	RecName: Full=Linoleate 9S-lipoxygenase 1;^Eukaryota; Viridiplantae; Streptophyta; Embryophyta; Tracheophyta; Spermatophyta; Magnoliophyta; eudicotyledons; core eudicotyledons; rosids; malvids; Brassicales; Brassicaceae; Camelineae; Arabidopsis`sp|Q06327|LOX1_ARATH
c35431_g4	gi|685295705|ref|XP_009138719.1|	1428	0	PREDICTED: beta-glucosidase 10-like isoform X1 [Brassica rapa]	sp|Q93ZI4|BGL10_ARATH	454	E:7e-157	RecName: Full=Beta-glucosidase 10;^Eukaryota; Viridiplantae; Streptophyta; Embryophyta; Tracheophyta; Spermatophyta; Magnoliophyta; eudicotyledons; core eudicotyledons; rosids; malvids; Brassicales; Brassicaceae; Camelineae; Arabidopsis
c24987_g1	gi|685369965|ref|XP_009118798.1|	2637	0	PREDICTED: bifunctional fucokinase/fucose pyrophosphorylase [Brassica rapa]	sp|Q9LNJ9|FKGP_ARATH	926	E:0	RecName: Full=Bifunctional fucokinase/fucose pyrophosphorylase;^Eukaryota; Viridiplantae; Streptophyta; Embryophyta; Tracheophyta; Spermatophyta; Magnoliophyta; eudicotyledons; core eudicotyledons; rosids; malvids; Brassicales; Brassicaceae; Camelineae; Arabidopsis
c30918_g1	gi|685295002|ref|XP_009138388.1|	4592	0	PREDICTED: phospholipase D delta-like [Brassica rapa]	sp|Q9C5Y0|PLDD1_ARATH	1543	E:0	RecName: Full=Phospholipase D delta;^Eukaryota; Viridiplantae; Streptophyta; Embryophyta; Tracheophyta; Spermatophyta; Magnoliophyta; eudicotyledons; core eudicotyledons; rosids; malvids; Brassicales; Brassicaceae; Camelineae; Arabidopsis
c21401_g1	gi|685297620|ref|XP_009139600.1|	1083	2e-147	PREDICTED: inosine triphosphate pyrophosphatase [Brassica rapa]	sp|Q8L968|ITPA_ARATH	391	E:9e-137	RecName: Full=Inosine triphosphate pyrophosphatase;^Eukaryota; Viridiplantae; Streptophyta; Embryophyta; Tracheophyta; Spermatophyta; Magnoliophyta; eudicotyledons; core eudicotyledons; rosids; malvids; Brassicales; Brassicaceae; Camelineae; Arabidopsis
c41991_g1	gi|685273023|ref|XP_009127563.1|	584	1e-68	PREDICTED: lipoxygenase 6, chloroplastic [Brassica rapa]	sp|Q9CAG3|LOX6_ARATH	208	E:2e-62	RecName: Full=Lipoxygenase 6, choloroplastic;^Eukaryota; Viridiplantae; Streptophyta; Embryophyta; Tracheophyta; Spermatophyta; Magnoliophyta; eudicotyledons; core eudicotyledons; rosids; malvids; Brassicales; Brassicaceae; Camelineae; Arabidopsis
c23349_g1	gi|685290620|ref|XP_009136273.1|	788	6e-99	PREDICTED: polyadenylate-binding protein 2-like isoform X2 [Brassica rapa]	sp|P42731|PABP2_ARATH	258	E:7e-81	RecName: Full=Polyadenylate-binding protein 2;^Eukaryota; Viridiplantae; Streptophyta; Embryophyta; Tracheophyta; Spermatophyta; Magnoliophyta; eudicotyledons; core eudicotyledons; rosids; malvids; Brassicales; Brassicaceae; Camelineae; Arabidopsis`sp|P42731|PABP2_ARATH
c35471_g1	gi|685374179|ref|XP_009120356.1|	862	5e-107	PREDICTED: transcription initiation factor TFIID subunit 15b [Brassica rapa]	sp|Q61545|EWS_MOUSE	65.5	E:7e-10	RecName: Full=RNA-binding protein EWS;^Eukaryota; Metazoa; Chordata; Craniata; Vertebrata; Euteleostomi; Mammalia; Eutheria; Euarchontoglires; Glires; Rodentia; Sciurognathi; Muroidea; Muridae; Murinae; Mus; Mus
c42346_g1	gi|674906769|emb|CDY26294.1|	608	4e-73	BnaA09g26450D [Brassica napus]	sp|Q9C6Z1|NCED5_ARATH	229	E:7e-71	RecName: Full=Probable 9-cis-epoxycarotenoid dioxygenase NCED5, chloroplastic;^Eukaryota; Viridiplantae; Streptophyta; Embryophyta; Tracheophyta; Spermatophyta; Magnoliophyta; eudicotyledons; core eudicotyledons; rosids; malvids; Brassicales; Brassicaceae; Camelineae; Arabidopsis
c36312_g1	gi|685270729|ref|XP_009126391.1|	2147	0	PREDICTED: tubulin alpha-3 chain-like [Brassica rapa]	sp|B9DHQ0|TBA5_ARATH	830	E:0	RecName: Full=Tubulin alpha-5 chain;^Eukaryota; Viridiplantae; Streptophyta; Embryophyta; Tracheophyta; Spermatophyta; Magnoliophyta; eudicotyledons; core eudicotyledons; rosids; malvids; Brassicales; Brassicaceae; Camelineae; Arabidopsis
c21213_g1	gi|727585058|ref|XP_010465539.1|	660	8e-85	PREDICTED: acyl-protein thioesterase 2-like isoform X1 [Camelina sativa]	sp|O42881|APTH1_SCHPO	63.5	E:9e-12	RecName: Full=Acyl-protein thioesterase 1;^Eukaryota; Fungi; Dikarya; Ascomycota; Taphrinomycotina; Schizosaccharomycetes; Schizosaccharomycetales; Schizosaccharomycetaceae; Schizosaccharomyces
c32531_g1	gi|674940857|emb|CDX92371.1|	698	4e-90	BnaA10g14100D [Brassica napus]	sp|Q9LXM2|CAF1I_ARATH	254	E:6e-84	RecName: Full=Probable CCR4-associated factor 1 homolog 9;^Eukaryota; Viridiplantae; Streptophyta; Embryophyta; Tracheophyta; Spermatophyta; Magnoliophyta; eudicotyledons; core eudicotyledons; rosids; malvids; Brassicales; Brassicaceae; Camelineae; Arabidopsis
c31027_g1	gi|674942637|emb|CDX90855.1|	2616	0	BnaA03g25350D [Brassica napus]	sp|Q920F5|DCMC_RAT	283	E:4e-86	RecName: Full=Malonyl-CoA decarboxylase, mitochondrial;^Eukaryota; Metazoa; Chordata; Craniata; Vertebrata; Euteleostomi; Mammalia; Eutheria; Euarchontoglires; Glires; Rodentia; Sciurognathi; Muroidea; Muridae; Murinae; Rattus
c36219_g1	gi|674892006|emb|CDY40739.1|	3283	0	BnaAnng06020D [Brassica napus]	sp|Q9FNM5|GUFP_ARATH	1189	E:0	RecName: Full=Translation factor GUF1 homolog, chloroplastic;^Eukaryota; Viridiplantae; Streptophyta; Embryophyta; Tracheophyta; Spermatophyta; Magnoliophyta; eudicotyledons; core eudicotyledons; rosids; malvids; Brassicales; Brassicaceae; Camelineae; Arabidopsis
c39797_g1	gi|685312521|ref|XP_009146826.1|	966	2e-126	PREDICTED: cytochrome P450 77A4 [Brassica rapa]	sp|Q9LZ31|C77A4_ARATH	333	E:6e-111	RecName: Full=Cytochrome P450 77A4;^Eukaryota; Viridiplantae; Streptophyta; Embryophyta; Tracheophyta; Spermatophyta; Magnoliophyta; eudicotyledons; core eudicotyledons; rosids; malvids; Brassicales; Brassicaceae; Camelineae; Arabidopsis
c33715_g1	gi|685364193|ref|XP_009116301.1|	1648	0	PREDICTED: protein HOTHEAD-like [Brassica rapa]	sp|Q9S746|HTH_ARATH	274	E:2e-128	RecName: Full=Protein HOTHEAD;^Eukaryota; Viridiplantae; Streptophyta; Embryophyta; Tracheophyta; Spermatophyta; Magnoliophyta; eudicotyledons; core eudicotyledons; rosids; malvids; Brassicales; Brassicaceae; Camelineae; Arabidopsis`sp|Q9S746|HTH_ARATH
c33715_g1	gi|685364193|ref|XP_009116301.1|	1648	0	PREDICTED: protein HOTHEAD-like [Brassica rapa]	sp|Q9S746|HTH_ARATH	274	E:2e-128	RecName: Full=Protein HOTHEAD;^Eukaryota; Viridiplantae; Streptophyta; Embryophyta; Tracheophyta; Spermatophyta; Magnoliophyta; eudicotyledons; core eudicotyledons; rosids; malvids; Brassicales; Brassicaceae; Camelineae; Arabidopsis`sp|Q9S746|HTH_ARATH
c35824_g1	gi|302201604|gb|ADL09136.1|	3687	0	phenylanlanine ammonia-lyase [Brassica oleracea var. botrytis]	sp|P45724|PAL2_ARATH	1370	E:0	RecName: Full=Phenylalanine ammonia-lyase 2;^Eukaryota; Viridiplantae; Streptophyta; Embryophyta; Tracheophyta; Spermatophyta; Magnoliophyta; eudicotyledons; core eudicotyledons; rosids; malvids; Brassicales; Brassicaceae; Camelineae; Arabidopsis
c35870_g2	gi|685368593|ref|XP_009118201.1|	1947	0	PREDICTED: protein STRUBBELIG-like isoform X1 [Brassica rapa]	sp|Q8RWZ1|SUB_ARATH	655	E:0	RecName: Full=Protein STRUBBELIG;^Eukaryota; Viridiplantae; Streptophyta; Embryophyta; Tracheophyta; Spermatophyta; Magnoliophyta; eudicotyledons; core eudicotyledons; rosids; malvids; Brassicales; Brassicaceae; Camelineae; Arabidopsis`sp|Q8RWZ1|SUB_ARATH
c28047_g1	gi|674908500|emb|CDY24591.1|	550	2e-63	BnaC05g32750D [Brassica napus]	sp|P08799|MYS2_DICDI	99.8	E:2e-23	RecName: Full=Myosin-2 heavy chain;^Eukaryota; Amoebozoa; Mycetozoa; Dictyosteliida; Dictyostelium
c29823_g1	gi|685312615|ref|XP_009146877.1|	2158	0	PREDICTED: uncharacterized protein LOC103870495 [Brassica rapa]	sp|Q7VD61|PYRH_PROMA	131	E:1e-47	RecName: Full=Uridylate kinase;^Bacteria; Cyanobacteria; Prochlorales; Prochlorococcaceae; Prochlorococcus`sp|Q7VD61|PYRH_PROMA
c42284_g1	gi|685360530|ref|XP_009114761.1|	696	5e-89	PREDICTED: probable choline kinase 3 [Brassica rapa]	sp|A7SK27|EKI_NEMVE	106	E:1e-26	RecName: Full=Probable ethanolamine kinase;^Eukaryota; Metazoa; Cnidaria; Anthozoa; Hexacorallia; Actiniaria; Edwardsiidae; Nematostella
c26804_g1	gi|685325036|ref|XP_009152074.1|	2551	0	PREDICTED: cytochrome P450 71B17-like [Brassica rapa]	sp|Q9LTM6|C71BH_ARATH	823	E:0	RecName: Full=Cytochrome P450 71B17;^Eukaryota; Viridiplantae; Streptophyta; Embryophyta; Tracheophyta; Spermatophyta; Magnoliophyta; eudicotyledons; core eudicotyledons; rosids; malvids; Brassicales; Brassicaceae; Camelineae; Arabidopsis
c43456_g1	gi|674963227|emb|CDX69459.1|	596	8e-74	BnaA10g18080D [Brassica napus]	sp|Q9LF04|STAD1_ARATH	207	E:5e-65	RecName: Full=Acyl-[acyl-carrier-protein] desaturase 1, chloroplastic;^Eukaryota; Viridiplantae; Streptophyta; Embryophyta; Tracheophyta; Spermatophyta; Magnoliophyta; eudicotyledons; core eudicotyledons; rosids; malvids; Brassicales; Brassicaceae; Camelineae; Arabidopsis
c36220_g2	gi|685314202|ref|XP_009147698.1|	2586	0	PREDICTED: protein disulfide isomerase-like 1-5 [Brassica rapa]	sp|A3KPF5|PDI15_ARATH	826	E:0	RecName: Full=Protein disulfide isomerase-like 1-5;^Eukaryota; Viridiplantae; Streptophyta; Embryophyta; Tracheophyta; Spermatophyta; Magnoliophyta; eudicotyledons; core eudicotyledons; rosids; malvids; Brassicales; Brassicaceae; Camelineae; Arabidopsis
c36220_g2	gi|685314202|ref|XP_009147698.1|	2586	0	PREDICTED: protein disulfide isomerase-like 1-5 [Brassica rapa]	sp|A3KPF5|PDI15_ARATH	826	E:0	RecName: Full=Protein disulfide isomerase-like 1-5;^Eukaryota; Viridiplantae; Streptophyta; Embryophyta; Tracheophyta; Spermatophyta; Magnoliophyta; eudicotyledons; core eudicotyledons; rosids; malvids; Brassicales; Brassicaceae; Camelineae; Arabidopsis
c36102_g2	gi|1314711|gb|AAA99794.1|	561	1e-67	calcium-dependent protein kinase [Arabidopsis thaliana]	sp|Q8W4I7|CDPKD_ARATH	220	E:1e-68	RecName: Full=Calcium-dependent protein kinase 13;^Eukaryota; Viridiplantae; Streptophyta; Embryophyta; Tracheophyta; Spermatophyta; Magnoliophyta; eudicotyledons; core eudicotyledons; rosids; malvids; Brassicales; Brassicaceae; Camelineae; Arabidopsis
c32582_g1	gi|685306266|ref|XP_009143861.1|	1169	2e-153	PREDICTED: heterogeneous nuclear ribonucleoprotein 1-like [Brassica rapa]	sp|O94432|YHKF_SCHPO	182	E:2e-49	RecName: Full=Uncharacterized RNA-binding protein C660.15;^Eukaryota; Fungi; Dikarya; Ascomycota; Taphrinomycotina; Schizosaccharomycetes; Schizosaccharomycetales; Schizosaccharomycetaceae; Schizosaccharomyces`sp|O94432|YHKF_SCHPO
c2936_g1	gi|685298602|ref|XP_009140074.1|	756	3e-98	PREDICTED: casein kinase II subunit beta'-like isoform X1 [Brassica rapa]	sp|P40229|CSK2C_ARATH	159	E:1e-46	RecName: Full=Casein kinase II subunit beta';^Eukaryota; Viridiplantae; Streptophyta; Embryophyta; Tracheophyta; Spermatophyta; Magnoliophyta; eudicotyledons; core eudicotyledons; rosids; malvids; Brassicales; Brassicaceae; Camelineae; Arabidopsis
c28280_g1	gi|685313613|ref|XP_009147403.1|	3658	0	PREDICTED: starch synthase 2, chloroplastic/amyloplastic [Brassica rapa]	sp|Q9MAC8|SSY2_ARATH	1257	E:0	RecName: Full=Starch synthase 2, chloroplastic/amyloplastic;^Eukaryota; Viridiplantae; Streptophyta; Embryophyta; Tracheophyta; Spermatophyta; Magnoliophyta; eudicotyledons; core eudicotyledons; rosids; malvids; Brassicales; Brassicaceae; Camelineae; Arabidopsis
c42992_g1	gi|685271176|ref|XP_009126624.1|	663	8e-78	PREDICTED: DNA-directed RNA polymerase III subunit rpc1 [Brassica rapa]	sp|Q6BI69|RPC1_DEBHA	99.4	E:8e-23	RecName: Full=DNA-directed RNA polymerase III subunit RPC1;^Eukaryota; Fungi; Dikarya; Ascomycota; Saccharomycotina; Saccharomycetes; Saccharomycetales; Debaryomycetaceae; Debaryomyces
c37610_g1	gi|685312521|ref|XP_009146826.1|	513	1e-60	PREDICTED: cytochrome P450 77A4 [Brassica rapa]	sp|Q9LZ31|C77A4_ARATH	169	E:1e-49	RecName: Full=Cytochrome P450 77A4;^Eukaryota; Viridiplantae; Streptophyta; Embryophyta; Tracheophyta; Spermatophyta; Magnoliophyta; eudicotyledons; core eudicotyledons; rosids; malvids; Brassicales; Brassicaceae; Camelineae; Arabidopsis
c34876_g3	gi|685285308|ref|XP_009133562.1|	1773	0	PREDICTED: transcription factor PIF4-like [Brassica rapa]	sp|Q8W2F3|PIF4_ARATH	498	E:4e-170	RecName: Full=Transcription factor PIF4;^Eukaryota; Viridiplantae; Streptophyta; Embryophyta; Tracheophyta; Spermatophyta; Magnoliophyta; eudicotyledons; core eudicotyledons; rosids; malvids; Brassicales; Brassicaceae; Camelineae; Arabidopsis
c23493_g1	gi|685327211|ref|XP_009101938.1|	980	6e-160	PREDICTED: LOW QUALITY PROTEIN: phosphoinositide phospholipase C 3 [Brassica rapa]	sp|Q56W08|PLCD3_ARATH	336	E:9e-138	RecName: Full=Phosphoinositide phospholipase C 3;^Eukaryota; Viridiplantae; Streptophyta; Embryophyta; Tracheophyta; Spermatophyta; Magnoliophyta; eudicotyledons; core eudicotyledons; rosids; malvids; Brassicales; Brassicaceae; Camelineae; Arabidopsis`sp|Q56W08|PLCD3_ARATH
c23493_g1	gi|685327211|ref|XP_009101938.1|	980	6e-160	PREDICTED: LOW QUALITY PROTEIN: phosphoinositide phospholipase C 3 [Brassica rapa]	sp|Q56W08|PLCD3_ARATH	336	E:9e-138	RecName: Full=Phosphoinositide phospholipase C 3;^Eukaryota; Viridiplantae; Streptophyta; Embryophyta; Tracheophyta; Spermatophyta; Magnoliophyta; eudicotyledons; core eudicotyledons; rosids; malvids; Brassicales; Brassicaceae; Camelineae; Arabidopsis`sp|Q56W08|PLCD3_ARATH
c32722_g2	gi|685350601|ref|XP_009110803.1|	871	3e-113	PREDICTED: U2 small nuclear ribonucleoprotein A'-like [Brassica rapa]	sp|P43333|RU2A_ARATH	303	E:3e-100	RecName: Full=U2 small nuclear ribonucleoprotein A';^Eukaryota; Viridiplantae; Streptophyta; Embryophyta; Tracheophyta; Spermatophyta; Magnoliophyta; eudicotyledons; core eudicotyledons; rosids; malvids; Brassicales; Brassicaceae; Camelineae; Arabidopsis
c43640_g1	gi|685382884|ref|XP_009123833.1|	803	5e-102	PREDICTED: indole-3-acetic acid-amido synthetase GH3.2 [Brassica rapa]	sp|Q9LQ68|GH34_ARATH	282	E:7e-91	RecName: Full=Indole-3-acetic acid-amido synthetase GH3.4;^Eukaryota; Viridiplantae; Streptophyta; Embryophyta; Tracheophyta; Spermatophyta; Magnoliophyta; eudicotyledons; core eudicotyledons; rosids; malvids; Brassicales; Brassicaceae; Camelineae; Arabidopsis
c36000_g3	gi|685270050|ref|XP_009126039.1|	811	3e-106	PREDICTED: 50S ribosomal protein L27, chloroplastic-like [Brassica rapa]	sp|A9IM57|RL27_BART1	113	E:2e-29	RecName: Full=50S ribosomal protein L27;^Bacteria; Proteobacteria; Alphaproteobacteria; Rhizobiales; Bartonellaceae; Bartonella
c21600_g1	gi|674898959|emb|CDY33978.1|	722	1e-93	BnaC02g43590D [Brassica napus]	sp|Q09851|AYR1_SCHPO	92	E:2e-21	RecName: Full=NADPH-dependent 1-acyldihydroxyacetone phosphate reductase;^Eukaryota; Fungi; Dikarya; Ascomycota; Taphrinomycotina; Schizosaccharomycetes; Schizosaccharomycetales; Schizosaccharomycetaceae; Schizosaccharomyces
c47141_g1	gi|674955007|emb|CDX78587.1|	2213	0	BnaA03g04990D [Brassica napus]	sp|Q8VZD5|KSG5_ARATH	836	E:0	RecName: Full=Shaggy-related protein kinase epsilon;^Eukaryota; Viridiplantae; Streptophyta; Embryophyta; Tracheophyta; Spermatophyta; Magnoliophyta; eudicotyledons; core eudicotyledons; rosids; malvids; Brassicales; Brassicaceae; Camelineae; Arabidopsis
c28778_g1	gi|688953312|ref|NP_001288900.1|	1471	0	oleoyl-acyl carrier protein thioesterase 1, chloroplastic [Brassica rapa]	sp|Q42561|FATA1_ARATH	485	E:9e-171	RecName: Full=Oleoyl-acyl carrier protein thioesterase 1, chloroplastic;^Eukaryota; Viridiplantae; Streptophyta; Embryophyta; Tracheophyta; Spermatophyta; Magnoliophyta; eudicotyledons; core eudicotyledons; rosids; malvids; Brassicales; Brassicaceae; Camelineae; Arabidopsis
c35243_g1	gi|685373613|ref|XP_009120182.1|	3971	0	PREDICTED: uncharacterized protein LOC103845102 isoform X1 [Brassica rapa]	sp|Q08062|MDHC_MAIZE	488	E:1e-160	RecName: Full=Malate dehydrogenase, cytoplasmic;^Eukaryota; Viridiplantae; Streptophyta; Embryophyta; Tracheophyta; Spermatophyta; Magnoliophyta; Liliopsida; Poales; Poaceae; PACMAD clade; Panicoideae; Andropogoneae; Zea
c35243_g1	gi|685373613|ref|XP_009120182.1|	3971	0	PREDICTED: uncharacterized protein LOC103845102 isoform X1 [Brassica rapa]	sp|Q08062|MDHC_MAIZE	488	E:1e-160	RecName: Full=Malate dehydrogenase, cytoplasmic;^Eukaryota; Viridiplantae; Streptophyta; Embryophyta; Tracheophyta; Spermatophyta; Magnoliophyta; Liliopsida; Poales; Poaceae; PACMAD clade; Panicoideae; Andropogoneae; Zea
c36294_g1	gi|685332960|ref|XP_009104153.1|	2753	0	PREDICTED: ketol-acid reductoisomerase, chloroplastic [Brassica rapa]	sp|Q05758|ILV5_ARATH	1016	E:0	RecName: Full=Ketol-acid reductoisomerase, chloroplastic;^Eukaryota; Viridiplantae; Streptophyta; Embryophyta; Tracheophyta; Spermatophyta; Magnoliophyta; eudicotyledons; core eudicotyledons; rosids; malvids; Brassicales; Brassicaceae; Camelineae; Arabidopsis
c33788_g2	gi|685280082|ref|XP_009130957.1|	1333	0	PREDICTED: nucleolin 1-like [Brassica rapa]	sp|Q9FVQ1|NUCL1_ARATH	74.7	E:2e-13	RecName: Full=Nucleolin 1;^Eukaryota; Viridiplantae; Streptophyta; Embryophyta; Tracheophyta; Spermatophyta; Magnoliophyta; eudicotyledons; core eudicotyledons; rosids; malvids; Brassicales; Brassicaceae; Camelineae; Arabidopsis`sp|Q9FVQ1|NUCL1_ARATH
c33817_g2	gi|685292113|ref|XP_009136996.1|	3438	0	PREDICTED: replication protein A 70 kDa DNA-binding subunit E [Brassica rapa]	sp|Q6NY74|RFA1_DANRE	285	E:1e-83	RecName: Full=Replication protein A 70 kDa DNA-binding subunit;^Eukaryota; Metazoa; Chordata; Craniata; Vertebrata; Euteleostomi; Actinopterygii; Neopterygii; Teleostei; Ostariophysi; Cypriniformes; Cyprinidae; Danio
c30418_g1	gi|685335431|ref|XP_009105114.1|	2452	0	PREDICTED: DNA polymerase zeta catalytic subunit [Brassica rapa]	sp|Q61493|DPOLZ_MOUSE	427	E:2e-130	RecName: Full=DNA polymerase zeta catalytic subunit;^Eukaryota; Metazoa; Chordata; Craniata; Vertebrata; Euteleostomi; Mammalia; Eutheria; Euarchontoglires; Glires; Rodentia; Sciurognathi; Muroidea; Muridae; Murinae; Mus; Mus
c9535_g1	gi|687568383|ref|NP_001288957.1|	556	4e-69	histone H3-like centromeric protein HTR12 [Brassica rapa]	sp|Q8RVQ9|HTR12_ARATH	178	E:1e-54	RecName: Full=Histone H3-like centromeric protein HTR12;^Eukaryota; Viridiplantae; Streptophyta; Embryophyta; Tracheophyta; Spermatophyta; Magnoliophyta; eudicotyledons; core eudicotyledons; rosids; malvids; Brassicales; Brassicaceae; Camelineae; Arabidopsis
c35763_g1	gi|674877376|emb|CDY54607.1|	3144	0	BnaA05g28620D [Brassica napus]	sp|Q8L850|PI5K9_ARATH	1066	E:0	RecName: Full=Phosphatidylinositol 4-phosphate 5-kinase 9;^Eukaryota; Viridiplantae; Streptophyta; Embryophyta; Tracheophyta; Spermatophyta; Magnoliophyta; eudicotyledons; core eudicotyledons; rosids; malvids; Brassicales; Brassicaceae; Camelineae; Arabidopsis`sp|Q8L850|PI5K9_ARATH
c35763_g1	gi|674877376|emb|CDY54607.1|	3144	0	BnaA05g28620D [Brassica napus]	sp|Q8L850|PI5K9_ARATH	1066	E:0	RecName: Full=Phosphatidylinositol 4-phosphate 5-kinase 9;^Eukaryota; Viridiplantae; Streptophyta; Embryophyta; Tracheophyta; Spermatophyta; Magnoliophyta; eudicotyledons; core eudicotyledons; rosids; malvids; Brassicales; Brassicaceae; Camelineae; Arabidopsis`sp|Q8L850|PI5K9_ARATH
c49881_g1	gi|674959202|emb|CDX73907.1|	584	3e-73	BnaA03g31400D [Brassica napus]	sp|Q9ZWJ9|ARR2_ARATH	80.5	E:9e-16	RecName: Full=Two-component response regulator ARR2;^Eukaryota; Viridiplantae; Streptophyta; Embryophyta; Tracheophyta; Spermatophyta; Magnoliophyta; eudicotyledons; core eudicotyledons; rosids; malvids; Brassicales; Brassicaceae; Camelineae; Arabidopsis
c34293_g1	gi|674963957|emb|CDX70189.1|	967	3e-122	BnaA10g25380D [Brassica napus]	sp|Q56078|BGLX_SALTY	54.7	E:5e-07	RecName: Full=Periplasmic beta-glucosidase;^Bacteria; Proteobacteria; Gammaproteobacteria; Enterobacteriales; Enterobacteriaceae; Salmonella
c47024_g1	gi|685357417|ref|XP_009113485.1|	1547	0	PREDICTED: L-ascorbate peroxidase S, chloroplastic/mitochondrial isoform X1 [Brassica rapa]	sp|Q42592|APXS_ARATH	518	E:1e-180	RecName: Full=L-ascorbate peroxidase S, chloroplastic/mitochondrial;^Eukaryota; Viridiplantae; Streptophyta; Embryophyta; Tracheophyta; Spermatophyta; Magnoliophyta; eudicotyledons; core eudicotyledons; rosids; malvids; Brassicales; Brassicaceae; Camelineae; Arabidopsis
c31945_g1	gi|674942482|emb|CDX90700.1|	1721	0	BnaA03g23800D [Brassica napus]	sp|P46637|ARGI1_ARATH	635	E:0	RecName: Full=Arginase;^Eukaryota; Viridiplantae; Streptophyta; Embryophyta; Tracheophyta; Spermatophyta; Magnoliophyta; eudicotyledons; core eudicotyledons; rosids; malvids; Brassicales; Brassicaceae; Camelineae; Arabidopsis
c19565_g1	gi|674882508|emb|CDY49868.1|	650	4e-81	BnaA04g11460D [Brassica napus]	sp|P49642|PRI1_HUMAN	142	E:1e-39	RecName: Full=DNA primase small subunit;^Eukaryota; Metazoa; Chordata; Craniata; Vertebrata; Euteleostomi; Mammalia; Eutheria; Euarchontoglires; Primates; Haplorrhini; Catarrhini; Hominidae; Homo
c23382_g1	gi|674942518|emb|CDX90736.1|	827	6e-109	BnaA03g24160D [Brassica napus]	sp|P34788|RS18_ARATH	281	E:2e-94	RecName: Full=40S ribosomal protein S18;^Eukaryota; Viridiplantae; Streptophyta; Embryophyta; Tracheophyta; Spermatophyta; Magnoliophyta; eudicotyledons; core eudicotyledons; rosids; malvids; Brassicales; Brassicaceae; Camelineae; Arabidopsis
c36646_g1	gi|685267595|ref|XP_009124782.1|	3119	0	PREDICTED: serine/threonine-protein kinase PAK 3-like [Brassica rapa]	sp|Q05609|CTR1_ARATH	217	E:2e-58	RecName: Full=Serine/threonine-protein kinase CTR1;^Eukaryota; Viridiplantae; Streptophyta; Embryophyta; Tracheophyta; Spermatophyta; Magnoliophyta; eudicotyledons; core eudicotyledons; rosids; malvids; Brassicales; Brassicaceae; Camelineae; Arabidopsis
c33100_g1	gi|685363513|ref|XP_009116012.1|	1443	0	PREDICTED: probable pectate lyase 12 [Brassica rapa]	sp|Q9SCP2|PLY12_ARATH	541	E:0	RecName: Full=Probable pectate lyase 12;^Eukaryota; Viridiplantae; Streptophyta; Embryophyta; Tracheophyta; Spermatophyta; Magnoliophyta; eudicotyledons; core eudicotyledons; rosids; malvids; Brassicales; Brassicaceae; Camelineae; Arabidopsis
c30712_g1	gi|674947161|emb|CDX86314.1|	1852	0	BnaA06g30310D [Brassica napus]	sp|P55228|GLGS_ARATH	704	E:0	RecName: Full=Glucose-1-phosphate adenylyltransferase small subunit, chloroplastic;^Eukaryota; Viridiplantae; Streptophyta; Embryophyta; Tracheophyta; Spermatophyta; Magnoliophyta; eudicotyledons; core eudicotyledons; rosids; malvids; Brassicales; Brassicaceae; Camelineae; Arabidopsis
c45904_g1	gi|685283661|ref|XP_009132738.1|	868	1e-111	PREDICTED: trans-cinnamate 4-monooxygenase-like [Brassica rapa]	sp|P92994|TCMO_ARATH	301	E:4e-98	RecName: Full=Trans-cinnamate 4-monooxygenase;^Eukaryota; Viridiplantae; Streptophyta; Embryophyta; Tracheophyta; Spermatophyta; Magnoliophyta; eudicotyledons; core eudicotyledons; rosids; malvids; Brassicales; Brassicaceae; Camelineae; Arabidopsis
c30086_g1	gi|685272633|ref|XP_009127382.1|	4029	0	PREDICTED: DNA mismatch repair protein msh3 [Brassica rapa]	sp|P73625|MUTS2_SYNY3	305	E:3e-88	RecName: Full=MutS2 protein;^Bacteria; Cyanobacteria; Chroococcales; Synechocystis
c21083_g1	gi|685263358|ref|XP_009104154.1|	513	4e-61	PREDICTED: serine/threonine-protein kinase SRK2A [Brassica rapa]	sp|Q9C958|SRK2B_ARATH	196	E:4e-60	RecName: Full=Serine/threonine-protein kinase SRK2B;^Eukaryota; Viridiplantae; Streptophyta; Embryophyta; Tracheophyta; Spermatophyta; Magnoliophyta; eudicotyledons; core eudicotyledons; rosids; malvids; Brassicales; Brassicaceae; Camelineae; Arabidopsis
c24430_g1	gi|685354058|ref|XP_009112174.1|	819	6e-108	PREDICTED: ras-related protein RABA4a [Brassica rapa]	sp|Q9FJN8|RAA4A_ARATH	298	E:1e-100	RecName: Full=Ras-related protein RABA4a;^Eukaryota; Viridiplantae; Streptophyta; Embryophyta; Tracheophyta; Spermatophyta; Magnoliophyta; eudicotyledons; core eudicotyledons; rosids; malvids; Brassicales; Brassicaceae; Camelineae; Arabidopsis
c29805_g1	gi|674895342|emb|CDY37543.1|	2670	0	BnaA05g34080D [Brassica napus]	sp|P55217|METB_ARATH	782	E:0	RecName: Full=Cystathionine gamma-synthase, chloroplastic;^Eukaryota; Viridiplantae; Streptophyta; Embryophyta; Tracheophyta; Spermatophyta; Magnoliophyta; eudicotyledons; core eudicotyledons; rosids; malvids; Brassicales; Brassicaceae; Camelineae; Arabidopsis`sp|P55217|METB_ARATH
c36164_g1	gi|674958156|emb|CDX75548.1|	2491	0	BnaA01g01540D [Brassica napus]	sp|Q9UBZ4|APEX2_HUMAN	155	E:2e-39	RecName: Full=DNA-(apurinic or apyrimidinic site) lyase 2;^Eukaryota; Metazoa; Chordata; Craniata; Vertebrata; Euteleostomi; Mammalia; Eutheria; Euarchontoglires; Primates; Haplorrhini; Catarrhini; Hominidae; Homo`sp|Q9UBZ4|APEX2_HUMAN
c24190_g1	gi|685368814|ref|XP_009118302.1|	568	1e-69	PREDICTED: probable elongation factor 1-gamma 1 [Brassica rapa]	sp|O04487|EF1G1_ARATH	198	E:3e-61	RecName: Full=Probable elongation factor 1-gamma 1;^Eukaryota; Viridiplantae; Streptophyta; Embryophyta; Tracheophyta; Spermatophyta; Magnoliophyta; eudicotyledons; core eudicotyledons; rosids; malvids; Brassicales; Brassicaceae; Camelineae; Arabidopsis
c28823_g1	gi|685334301|ref|XP_009104694.1|	3108	0	PREDICTED: NADP-dependent malic enzyme 4, chloroplastic [Brassica rapa]	sp|Q9CA83|MAOP4_ARATH	1079	E:0	RecName: Full=NADP-dependent malic enzyme 4, chloroplastic;^Eukaryota; Viridiplantae; Streptophyta; Embryophyta; Tracheophyta; Spermatophyta; Magnoliophyta; eudicotyledons; core eudicotyledons; rosids; malvids; Brassicales; Brassicaceae; Camelineae; Arabidopsis
c17322_g1	gi|685351662|ref|XP_009111246.1|	710	5e-93	PREDICTED: auxin-binding protein 1 [Brassica rapa]	sp|P33487|ABP1_ARATH	263	E:2e-88	RecName: Full=Auxin-binding protein 1;^Eukaryota; Viridiplantae; Streptophyta; Embryophyta; Tracheophyta; Spermatophyta; Magnoliophyta; eudicotyledons; core eudicotyledons; rosids; malvids; Brassicales; Brassicaceae; Camelineae; Arabidopsis
c32744_g1	gi|674945988|emb|CDX87483.1|	415	8e-47	BnaA07g33900D [Brassica napus]	sp|Q256A6|GPMA_CHLFF	65.9	E:2e-12	RecName: Full=2,3-bisphosphoglycerate-dependent phosphoglycerate mutase;^Bacteria; Chlamydiae; Chlamydiales; Chlamydiaceae; Chlamydia/Chlamydophila group; Chlamydophila
c36407_g1	gi|674957874|emb|CDX75266.1|	4622	0	BnaA01g04360D [Brassica napus]	sp|Q9M081|SC24B_ARATH	1506	E:0	RecName: Full=Protein transport protein Sec24-like At4g32640;^Eukaryota; Viridiplantae; Streptophyta; Embryophyta; Tracheophyta; Spermatophyta; Magnoliophyta; eudicotyledons; core eudicotyledons; rosids; malvids; Brassicales; Brassicaceae; Camelineae; Arabidopsis`sp|Q9M081|SC24B_ARATH
c35701_g1	gi|685344394|ref|XP_009108464.1|	4193	0	PREDICTED: leucine-rich repeat receptor-like serine/threonine-protein kinase BAM3 [Brassica rapa]	sp|O65440|BAME3_ARATH	1544	E:0	RecName: Full=Leucine-rich repeat receptor-like serine/threonine-protein kinase BAM3;^Eukaryota; Viridiplantae; Streptophyta; Embryophyta; Tracheophyta; Spermatophyta; Magnoliophyta; eudicotyledons; core eudicotyledons; rosids; malvids; Brassicales; Brassicaceae; Camelineae; Arabidopsis
c34456_g1	gi|685277879|ref|XP_009129884.1|	997	4e-134	PREDICTED: 60S ribosomal protein L18-2-like [Brassica rapa]	sp|P42791|RL182_ARATH	351	E:3e-121	RecName: Full=60S ribosomal protein L18-2;^Eukaryota; Viridiplantae; Streptophyta; Embryophyta; Tracheophyta; Spermatophyta; Magnoliophyta; eudicotyledons; core eudicotyledons; rosids; malvids; Brassicales; Brassicaceae; Camelineae; Arabidopsis
c33866_g1	gi|674917268|emb|CDY15878.1|	3727	0	BnaA04g12330D [Brassica napus]	sp|B9DGD6|ACS_ARATH	1337	E:0	RecName: Full=Acetate--CoA ligase ACS, chloroplastic/glyoxysomal;^Eukaryota; Viridiplantae; Streptophyta; Embryophyta; Tracheophyta; Spermatophyta; Magnoliophyta; eudicotyledons; core eudicotyledons; rosids; malvids; Brassicales; Brassicaceae; Camelineae; Arabidopsis
c33866_g1	gi|674917268|emb|CDY15878.1|	3727	0	BnaA04g12330D [Brassica napus]	sp|B9DGD6|ACS_ARATH	1337	E:0	RecName: Full=Acetate--CoA ligase ACS, chloroplastic/glyoxysomal;^Eukaryota; Viridiplantae; Streptophyta; Embryophyta; Tracheophyta; Spermatophyta; Magnoliophyta; eudicotyledons; core eudicotyledons; rosids; malvids; Brassicales; Brassicaceae; Camelineae; Arabidopsis
c31482_g1	gi|685282538|ref|XP_009132182.1|	1333	0	PREDICTED: serine acetyltransferase 5 [Brassica rapa]	sp|Q42538|SAT5_ARATH	480	E:5e-168	RecName: Full=Serine acetyltransferase 5;^Eukaryota; Viridiplantae; Streptophyta; Embryophyta; Tracheophyta; Spermatophyta; Magnoliophyta; eudicotyledons; core eudicotyledons; rosids; malvids; Brassicales; Brassicaceae; Camelineae; Arabidopsis
c29894_g2	gi|685286388|ref|XP_009134120.1|	1844	0	PREDICTED: thylakoid lumenal 29 kDa protein, chloroplastic [Brassica rapa]	sp|P82281|TL29_ARATH	625	E:0	RecName: Full=Thylakoid lumenal 29 kDa protein, chloroplastic;^Eukaryota; Viridiplantae; Streptophyta; Embryophyta; Tracheophyta; Spermatophyta; Magnoliophyta; eudicotyledons; core eudicotyledons; rosids; malvids; Brassicales; Brassicaceae; Camelineae; Arabidopsis
c44652_g1	gi|674942274|emb|CDX91024.1|	545	4e-68	BnaC02g05730D [Brassica napus]	sp|P42737|CAH2_ARATH	207	E:1e-66	RecName: Full=Carbonic anhydrase 2, chloroplastic;^Eukaryota; Viridiplantae; Streptophyta; Embryophyta; Tracheophyta; Spermatophyta; Magnoliophyta; eudicotyledons; core eudicotyledons; rosids; malvids; Brassicales; Brassicaceae; Camelineae; Arabidopsis
c18641_g1	gi|685367240|ref|XP_009117622.1|	628	2e-76	PREDICTED: threonine--tRNA ligase, mitochondrial-like [Brassica rapa]	sp|O04630|SYTM_ARATH	163	E:1e-46	RecName: Full=Threonine--tRNA ligase, mitochondrial;^Eukaryota; Viridiplantae; Streptophyta; Embryophyta; Tracheophyta; Spermatophyta; Magnoliophyta; eudicotyledons; core eudicotyledons; rosids; malvids; Brassicales; Brassicaceae; Camelineae; Arabidopsis
c35218_g1	gi|685363097|ref|XP_009115840.1|	4330	0	PREDICTED: receptor-like protein kinase FERONIA [Brassica rapa]	sp|Q9SCZ4|FERON_ARATH	1499	E:0	RecName: Full=Receptor-like protein kinase FERONIA;^Eukaryota; Viridiplantae; Streptophyta; Embryophyta; Tracheophyta; Spermatophyta; Magnoliophyta; eudicotyledons; core eudicotyledons; rosids; malvids; Brassicales; Brassicaceae; Camelineae; Arabidopsis
c29224_g1	gi|685380537|ref|XP_009122949.1|	1035	2e-137	PREDICTED: choline-phosphate cytidylyltransferase 2 [Brassica rapa]	sp|Q9QZC4|PCY1B_RAT	190	E:4e-55	RecName: Full=Choline-phosphate cytidylyltransferase B;^Eukaryota; Metazoa; Chordata; Craniata; Vertebrata; Euteleostomi; Mammalia; Eutheria; Euarchontoglires; Glires; Rodentia; Sciurognathi; Muroidea; Muridae; Murinae; Rattus
c34705_g1	gi|674914776|emb|CDY18435.1|	907	3e-118	BnaA04g21520D [Brassica napus]	sp|O80925|AGD7_ARATH	284	E:7e-92	RecName: Full=ADP-ribosylation factor GTPase-activating protein AGD7;^Eukaryota; Viridiplantae; Streptophyta; Embryophyta; Tracheophyta; Spermatophyta; Magnoliophyta; eudicotyledons; core eudicotyledons; rosids; malvids; Brassicales; Brassicaceae; Camelineae; Arabidopsis
c27388_g1	gi|685355877|ref|XP_009112902.1|	713	1e-90	PREDICTED: serine/threonine-protein phosphatase PP1 isozyme 3 [Brassica rapa]	sp|P48483|PP13_ARATH	271	E:1e-88	RecName: Full=Serine/threonine-protein phosphatase PP1 isozyme 3;^Eukaryota; Viridiplantae; Streptophyta; Embryophyta; Tracheophyta; Spermatophyta; Magnoliophyta; eudicotyledons; core eudicotyledons; rosids; malvids; Brassicales; Brassicaceae; Camelineae; Arabidopsis
c39100_g1	gi|685299281|ref|XP_009140397.1|	600	1e-73	PREDICTED: 1-aminocyclopropane-1-carboxylate synthase 4 [Brassica rapa]	sp|Q43309|1A14_ARATH	216	E:2e-67	RecName: Full=1-aminocyclopropane-1-carboxylate synthase 4;^Eukaryota; Viridiplantae; Streptophyta; Embryophyta; Tracheophyta; Spermatophyta; Magnoliophyta; eudicotyledons; core eudicotyledons; rosids; malvids; Brassicales; Brassicaceae; Camelineae; Arabidopsis
c8490_g1	gi|685361944|ref|XP_009115357.1|	470	2e-53	PREDICTED: putative ATP-dependent RNA helicase DHX33 [Brassica rapa]	sp|O45244|DHX16_CAEEL	79.7	E:1e-16	RecName: Full=Probable pre-mRNA-splicing factor ATP-dependent RNA helicase mog-4;^Eukaryota; Metazoa; Ecdysozoa; Nematoda; Chromadorea; Rhabditida; Rhabditoidea; Rhabditidae; Peloderinae; Caenorhabditis
c35403_g5	gi|674938641|emb|CDX94721.1|	1387	0	BnaC07g17300D [Brassica napus]	sp|Q9FG87|KCS19_ARATH	519	E:3e-176	RecName: Full=3-ketoacyl-CoA synthase 19;^Eukaryota; Viridiplantae; Streptophyta; Embryophyta; Tracheophyta; Spermatophyta; Magnoliophyta; eudicotyledons; core eudicotyledons; rosids; malvids; Brassicales; Brassicaceae; Camelineae; Arabidopsis
c3590_g1	gi|685279559|ref|XP_009130699.1|	2438	0	PREDICTED: putative Dol-P-Glc:Glc(2)Man(9)GlcNAc(2)-PP-Dol alpha-1,2-glucosyltransferase [Brassica rapa]	sp|Q5I7T1|AG10B_HUMAN	199	E:2e-55	RecName: Full=Putative Dol-P-Glc:Glc(2)Man(9)GlcNAc(2)-PP-Dol alpha-1,2-glucosyltransferase;^Eukaryota; Metazoa; Chordata; Craniata; Vertebrata; Euteleostomi; Mammalia; Eutheria; Euarchontoglires; Primates; Haplorrhini; Catarrhini; Hominidae; Homo
c30769_g1	gi|685343838|ref|XP_009108274.1|	1589	0	PREDICTED: methylglutaconyl-CoA hydratase, mitochondrial isoform X1 [Brassica rapa]	sp|Q54HG7|AUHM_DICDI	263	E:2e-83	RecName: Full=Methylglutaconyl-CoA hydratase, mitochondrial;^Eukaryota; Amoebozoa; Mycetozoa; Dictyosteliida; Dictyostelium
c49631_g1	gi|685366024|ref|XP_009117085.1|	1152	8e-156	PREDICTED: phospholipid hydroperoxide glutathione peroxidase 1, chloroplastic [Brassica rapa]	sp|P52032|GPX1_ARATH	394	E:1e-135	RecName: Full=Phospholipid hydroperoxide glutathione peroxidase 1, chloroplastic;^Eukaryota; Viridiplantae; Streptophyta; Embryophyta; Tracheophyta; Spermatophyta; Magnoliophyta; eudicotyledons; core eudicotyledons; rosids; malvids; Brassicales; Brassicaceae; Camelineae; Arabidopsis
c32936_g2	gi|685351011|ref|XP_009110973.1|	979	2e-131	PREDICTED: DNA-directed RNA polymerase III subunit RPC8-like isoform X1 [Brassica rapa]	sp|Q9Y535|RPC8_HUMAN	107	E:2e-26	RecName: Full=DNA-directed RNA polymerase III subunit RPC8;^Eukaryota; Metazoa; Chordata; Craniata; Vertebrata; Euteleostomi; Mammalia; Eutheria; Euarchontoglires; Primates; Haplorrhini; Catarrhini; Hominidae; Homo
c45997_g1	gi|685337940|ref|XP_009106060.1|	1040	4e-138	PREDICTED: enolase 1, chloroplastic [Brassica rapa]	sp|Q9C9C4|ENO1_ARATH	375	E:1e-127	RecName: Full=Enolase 1, chloroplastic;^Eukaryota; Viridiplantae; Streptophyta; Embryophyta; Tracheophyta; Spermatophyta; Magnoliophyta; eudicotyledons; core eudicotyledons; rosids; malvids; Brassicales; Brassicaceae; Camelineae; Arabidopsis
c35654_g1	gi|685358808|ref|XP_009114031.1|	3617	0	PREDICTED: phosphatidate phosphatase PAH2-like [Brassica rapa]	sp|Q92539|LPIN2_HUMAN	246	E:7e-68	RecName: Full=Phosphatidate phosphatase LPIN2;^Eukaryota; Metazoa; Chordata; Craniata; Vertebrata; Euteleostomi; Mammalia; Eutheria; Euarchontoglires; Primates; Haplorrhini; Catarrhini; Hominidae; Homo
c35573_g1	gi|685383940|ref|XP_009124205.1|	2567	0	PREDICTED: zeta-carotene desaturase, chloroplastic/chromoplastic [Brassica rapa]	sp|Q38893|ZDS_ARATH	974	E:0	RecName: Full=Zeta-carotene desaturase, chloroplastic/chromoplastic;^Eukaryota; Viridiplantae; Streptophyta; Embryophyta; Tracheophyta; Spermatophyta; Magnoliophyta; eudicotyledons; core eudicotyledons; rosids; malvids; Brassicales; Brassicaceae; Camelineae; Arabidopsis
c35573_g1	gi|685383940|ref|XP_009124205.1|	2567	0	PREDICTED: zeta-carotene desaturase, chloroplastic/chromoplastic [Brassica rapa]	sp|Q38893|ZDS_ARATH	974	E:0	RecName: Full=Zeta-carotene desaturase, chloroplastic/chromoplastic;^Eukaryota; Viridiplantae; Streptophyta; Embryophyta; Tracheophyta; Spermatophyta; Magnoliophyta; eudicotyledons; core eudicotyledons; rosids; malvids; Brassicales; Brassicaceae; Camelineae; Arabidopsis
c35771_g1	gi|685364403|ref|XP_009116397.1|	2018	0	PREDICTED: magnesium-protoporphyrin IX monomethyl ester [oxidative] cyclase, chloroplastic [Brassica rapa]	sp|Q9M591|CRD1_ARATH	742	E:0	RecName: Full=Magnesium-protoporphyrin IX monomethyl ester [oxidative] cyclase, chloroplastic;^Eukaryota; Viridiplantae; Streptophyta; Embryophyta; Tracheophyta; Spermatophyta; Magnoliophyta; eudicotyledons; core eudicotyledons; rosids; malvids; Brassicales; Brassicaceae; Camelineae; Arabidopsis
c34773_g1	gi|674924058|emb|CDY09116.1|	2482	0	BnaA02g05420D [Brassica napus]	sp|P35251|RFC1_HUMAN	270	E:1e-76	RecName: Full=Replication factor C subunit 1;^Eukaryota; Metazoa; Chordata; Craniata; Vertebrata; Euteleostomi; Mammalia; Eutheria; Euarchontoglires; Primates; Haplorrhini; Catarrhini; Hominidae; Homo`sp|P35251|RFC1_HUMAN
c34773_g1	gi|674924058|emb|CDY09116.1|	2482	0	BnaA02g05420D [Brassica napus]	sp|P35251|RFC1_HUMAN	270	E:1e-76	RecName: Full=Replication factor C subunit 1;^Eukaryota; Metazoa; Chordata; Craniata; Vertebrata; Euteleostomi; Mammalia; Eutheria; Euarchontoglires; Primates; Haplorrhini; Catarrhini; Hominidae; Homo`sp|P35251|RFC1_HUMAN
c34085_g1	gi|674886224|emb|CDY46375.1|	2843	0	BnaA09g19890D [Brassica napus]	sp|Q9M0X9|4CLL7_ARATH	990	E:0	RecName: Full=4-coumarate--CoA ligase-like 7;^Eukaryota; Viridiplantae; Streptophyta; Embryophyta; Tracheophyta; Spermatophyta; Magnoliophyta; eudicotyledons; core eudicotyledons; rosids; malvids; Brassicales; Brassicaceae; Camelineae; Arabidopsis
c23456_g1	gi|685282416|ref|XP_009132119.1|	489	1e-55	PREDICTED: bifunctional dethiobiotin synthetase/7,8-diamino-pelargonic acid aminotransferase, mitochondrial-like [Brassica rapa]	sp|B0F481|BIODA_ARATH	159	E:8e-45	RecName: Full=Bifunctional dethiobiotin synthetase/7,8-diamino-pelargonic acid aminotransferase, mitochondrial;^Eukaryota; Viridiplantae; Streptophyta; Embryophyta; Tracheophyta; Spermatophyta; Magnoliophyta; eudicotyledons; core eudicotyledons; rosids; malvids; Brassicales; Brassicaceae; Camelineae; Arabidopsis
c35190_g1	gi|685351843|ref|XP_009111320.1|	906	4e-120	PREDICTED: GTP-binding protein SAR1A [Brassica rapa]	sp|O04834|SAR1A_ARATH	349	E:6e-120	RecName: Full=GTP-binding protein SAR1A;^Eukaryota; Viridiplantae; Streptophyta; Embryophyta; Tracheophyta; Spermatophyta; Magnoliophyta; eudicotyledons; core eudicotyledons; rosids; malvids; Brassicales; Brassicaceae; Camelineae; Arabidopsis
c28381_g1	gi|685318442|ref|XP_009149615.1|	1616	0	PREDICTED: 3-oxoacyl-[acyl-carrier-protein] synthase II, chloroplastic-like, partial [Brassica rapa]	sp|Q9C9P4|KASC2_ARATH	410	E:1e-138	RecName: Full=3-oxoacyl-[acyl-carrier-protein] synthase II, chloroplastic;^Eukaryota; Viridiplantae; Streptophyta; Embryophyta; Tracheophyta; Spermatophyta; Magnoliophyta; eudicotyledons; core eudicotyledons; rosids; malvids; Brassicales; Brassicaceae; Camelineae; Arabidopsis
c28366_g1	gi|674915558|emb|CDY17703.1|	2386	0	BnaA06g35220D [Brassica napus]	sp|Q9FIK0|K6PF2_ARATH	815	E:0	RecName: Full=6-phosphofructokinase 2;^Eukaryota; Viridiplantae; Streptophyta; Embryophyta; Tracheophyta; Spermatophyta; Magnoliophyta; eudicotyledons; core eudicotyledons; rosids; malvids; Brassicales; Brassicaceae; Camelineae; Arabidopsis
c20464_g1	gi|685260937|ref|XP_009142838.1|	528	3e-65	PREDICTED: small ubiquitin-related modifier 1-like [Brassica rapa]	sp|P55852|SUMO1_ARATH	181	E:5e-56	RecName: Full=Small ubiquitin-related modifier 1;^Eukaryota; Viridiplantae; Streptophyta; Embryophyta; Tracheophyta; Spermatophyta; Magnoliophyta; eudicotyledons; core eudicotyledons; rosids; malvids; Brassicales; Brassicaceae; Camelineae; Arabidopsis
c25771_g1	gi|674913018|emb|CDY20136.1|	1738	0	BnaA01g28660D [Brassica napus]	sp|Q39110|GAOX1_ARATH	91.3	E:2e-19	RecName: Full=Gibberellin 20 oxidase 1;^Eukaryota; Viridiplantae; Streptophyta; Embryophyta; Tracheophyta; Spermatophyta; Magnoliophyta; eudicotyledons; core eudicotyledons; rosids; malvids; Brassicales; Brassicaceae; Camelineae; Arabidopsis
c21699_g1	gi|674883814|emb|CDY48667.1|	2163	0	BnaC07g27420D [Brassica napus]	sp|Q93VR3|GME_ARATH	767	E:0	RecName: Full=GDP-mannose 3,5-epimerase;^Eukaryota; Viridiplantae; Streptophyta; Embryophyta; Tracheophyta; Spermatophyta; Magnoliophyta; eudicotyledons; core eudicotyledons; rosids; malvids; Brassicales; Brassicaceae; Camelineae; Arabidopsis
c30775_g1	gi|674965793|emb|CDX68036.1|	1251	3e-167	BnaA07g20760D [Brassica napus]	sp|Q8VZ19|RL302_ARATH	228	E:3e-70	RecName: Full=60S ribosomal protein L30-2;^Eukaryota; Viridiplantae; Streptophyta; Embryophyta; Tracheophyta; Spermatophyta; Magnoliophyta; eudicotyledons; core eudicotyledons; rosids; malvids; Brassicales; Brassicaceae; Camelineae; Arabidopsis
c30775_g1	gi|674965793|emb|CDX68036.1|	1251	3e-167	BnaA07g20760D [Brassica napus]	sp|Q8VZ19|RL302_ARATH	228	E:3e-70	RecName: Full=60S ribosomal protein L30-2;^Eukaryota; Viridiplantae; Streptophyta; Embryophyta; Tracheophyta; Spermatophyta; Magnoliophyta; eudicotyledons; core eudicotyledons; rosids; malvids; Brassicales; Brassicaceae; Camelineae; Arabidopsis
c33482_g2	gi|685307393|ref|XP_009144408.1|	2362	0	PREDICTED: ATP-dependent DNA helicase Q-like 4A isoform X1 [Brassica rapa]	sp|Q8L840|RQL4A_ARATH	796	E:0	RecName: Full=ATP-dependent DNA helicase Q-like 4A;^Eukaryota; Viridiplantae; Streptophyta; Embryophyta; Tracheophyta; Spermatophyta; Magnoliophyta; eudicotyledons; core eudicotyledons; rosids; malvids; Brassicales; Brassicaceae; Camelineae; Arabidopsis
c13896_g1	gi|685298604|ref|XP_009140075.1|	726	1e-93	PREDICTED: casein kinase II subunit beta'-like isoform X2 [Brassica rapa]	sp|P40229|CSK2C_ARATH	154	E:3e-44	RecName: Full=Casein kinase II subunit beta';^Eukaryota; Viridiplantae; Streptophyta; Embryophyta; Tracheophyta; Spermatophyta; Magnoliophyta; eudicotyledons; core eudicotyledons; rosids; malvids; Brassicales; Brassicaceae; Camelineae; Arabidopsis
c8466_g1	gi|685256280|ref|XP_009133375.1|	2190	0	PREDICTED: 1-aminocyclopropane-1-carboxylate synthase 8 [Brassica rapa]	sp|Q9T065|1A18_ARATH	787	E:0	RecName: Full=1-aminocyclopropane-1-carboxylate synthase 8;^Eukaryota; Viridiplantae; Streptophyta; Embryophyta; Tracheophyta; Spermatophyta; Magnoliophyta; eudicotyledons; core eudicotyledons; rosids; malvids; Brassicales; Brassicaceae; Camelineae; Arabidopsis
c35551_g2	gi|685316184|ref|XP_009148706.1|	2589	0	PREDICTED: probable apyrase 4 [Brassica rapa]	sp|O75355|ENTP3_HUMAN	179	E:2e-47	RecName: Full=Ectonucleoside triphosphate diphosphohydrolase 3;^Eukaryota; Metazoa; Chordata; Craniata; Vertebrata; Euteleostomi; Mammalia; Eutheria; Euarchontoglires; Primates; Haplorrhini; Catarrhini; Hominidae; Homo
c14038_g1	gi|685354254|ref|XP_009112255.1|	728	2e-91	PREDICTED: monogalactosyldiacylglycerol synthase 3, chloroplastic [Brassica rapa]	sp|Q9SI93|MGDG3_ARATH	247	E:4e-78	RecName: Full=Monogalactosyldiacylglycerol synthase 3, chloroplastic;^Eukaryota; Viridiplantae; Streptophyta; Embryophyta; Tracheophyta; Spermatophyta; Magnoliophyta; eudicotyledons; core eudicotyledons; rosids; malvids; Brassicales; Brassicaceae; Camelineae; Arabidopsis
c23096_g1	gi|685280475|ref|XP_009131147.1|	1091	4e-146	PREDICTED: uncharacterized protein LOC103855855 [Brassica rapa]	sp|Q8DI01|FABZ_THEEB	161	E:7e-46	RecName: Full=3-hydroxyacyl-[acyl-carrier-protein] dehydratase FabZ;^Bacteria; Cyanobacteria; Chroococcales; Thermosynechococcus
c31325_g1	gi|674963119|emb|CDX71122.1|	1781	0	BnaC03g12060D [Brassica napus]	sp|Q8NBZ7|UXS1_HUMAN	418	E:3e-141	RecName: Full=UDP-glucuronic acid decarboxylase 1;^Eukaryota; Metazoa; Chordata; Craniata; Vertebrata; Euteleostomi; Mammalia; Eutheria; Euarchontoglires; Primates; Haplorrhini; Catarrhini; Hominidae; Homo
c36626_g2	gi|674874060|emb|CDY59422.1|	5385	0	BnaA09g56940D [Brassica napus]	sp|P93736|SYV_ARATH	1905	E:0	RecName: Full=Valine--tRNA ligase;^Eukaryota; Viridiplantae; Streptophyta; Embryophyta; Tracheophyta; Spermatophyta; Magnoliophyta; eudicotyledons; core eudicotyledons; rosids; malvids; Brassicales; Brassicaceae; Camelineae; Arabidopsis
c33122_g1	gi|674958573|emb|CDX74817.1|	520	2e-101	BnaA05g05630D [Brassica napus]	sp|P58684|SPCS2_ARATH	204	E:1e-62	RecName: Full=Probable signal peptidase complex subunit 2;^Eukaryota; Viridiplantae; Streptophyta; Embryophyta; Tracheophyta; Spermatophyta; Magnoliophyta; eudicotyledons; core eudicotyledons; rosids; malvids; Brassicales; Brassicaceae; Camelineae; Arabidopsis`sp|P58684|SPCS2_ARATH
c34952_g1	gi|685259187|ref|XP_009134445.1|	3263	0	PREDICTED: dolichyl-diphosphooligosaccharide--protein glycosyltransferase subunit 2 [Brassica rapa]	sp|P04844|RPN2_HUMAN	112	E:3e-24	RecName: Full=Dolichyl-diphosphooligosaccharide--protein glycosyltransferase subunit 2;^Eukaryota; Metazoa; Chordata; Craniata; Vertebrata; Euteleostomi; Mammalia; Eutheria; Euarchontoglires; Primates; Haplorrhini; Catarrhini; Hominidae; Homo
c36198_g1	gi|674947850|emb|CDX85632.1|	2361	0	BnaA02g01810D [Brassica napus]	sp|P54802|ANAG_HUMAN	325	E:9e-96	RecName: Full=Alpha-N-acetylglucosaminidase;^Eukaryota; Metazoa; Chordata; Craniata; Vertebrata; Euteleostomi; Mammalia; Eutheria; Euarchontoglires; Primates; Haplorrhini; Catarrhini; Hominidae; Homo`sp|P54802|ANAG_HUMAN
c36198_g1	gi|674947850|emb|CDX85632.1|	2361	0	BnaA02g01810D [Brassica napus]	sp|P54802|ANAG_HUMAN	325	E:9e-96	RecName: Full=Alpha-N-acetylglucosaminidase;^Eukaryota; Metazoa; Chordata; Craniata; Vertebrata; Euteleostomi; Mammalia; Eutheria; Euarchontoglires; Primates; Haplorrhini; Catarrhini; Hominidae; Homo`sp|P54802|ANAG_HUMAN
c35859_g1	gi|685310943|ref|XP_009146045.1|	6134	0	PREDICTED: phytochrome B [Brassica rapa]	sp|P14713|PHYB_ARATH	2227	E:0	RecName: Full=Phytochrome B;^Eukaryota; Viridiplantae; Streptophyta; Embryophyta; Tracheophyta; Spermatophyta; Magnoliophyta; eudicotyledons; core eudicotyledons; rosids; malvids; Brassicales; Brassicaceae; Camelineae; Arabidopsis
c35782_g1	gi|674941455|emb|CDX91901.1|	2280	0	BnaC03g32030D [Brassica napus]	sp|Q8RXK6|RH8_ARATH	853	E:0	RecName: Full=DEAD-box ATP-dependent RNA helicase 8;^Eukaryota; Viridiplantae; Streptophyta; Embryophyta; Tracheophyta; Spermatophyta; Magnoliophyta; eudicotyledons; core eudicotyledons; rosids; malvids; Brassicales; Brassicaceae; Camelineae; Arabidopsis
c34872_g1	gi|685369014|ref|XP_009118391.1|	4205	0	PREDICTED: DNA ligase 1-like [Brassica rapa]	sp|Q42572|DNLI1_ARATH	1377	E:0	RecName: Full=DNA ligase 1;^Eukaryota; Viridiplantae; Streptophyta; Embryophyta; Tracheophyta; Spermatophyta; Magnoliophyta; eudicotyledons; core eudicotyledons; rosids; malvids; Brassicales; Brassicaceae; Camelineae; Arabidopsis
c32994_g2	gi|685274895|ref|XP_009128430.1|	2013	0	PREDICTED: bifunctional aspartate aminotransferase and glutamate/aspartate-prephenate aminotransferase-like [Brassica rapa]	sp|O67781|AAT_AQUAE	131	E:3e-32	RecName: Full=Aspartate aminotransferase;^Bacteria; Aquificae; Aquificales; Aquificaceae; Aquifex
c28330_g1	gi|685360143|ref|XP_009114597.1|	1168	2e-158	PREDICTED: tropinone reductase-like 3 [Brassica rapa]	sp|Q9BTZ2|DHRS4_HUMAN	186	E:1e-54	RecName: Full=Dehydrogenase/reductase SDR family member 4;^Eukaryota; Metazoa; Chordata; Craniata; Vertebrata; Euteleostomi; Mammalia; Eutheria; Euarchontoglires; Primates; Haplorrhini; Catarrhini; Hominidae; Homo
c29764_g1	gi|685343070|ref|XP_009108002.1|	2232	0	PREDICTED: probable phosphomevalonate kinase [Brassica rapa]	sp|P24521|ERG8_YEAST	109	E:2e-24	RecName: Full=Phosphomevalonate kinase;^Eukaryota; Fungi; Dikarya; Ascomycota; Saccharomycotina; Saccharomycetes; Saccharomycetales; Saccharomycetaceae; Saccharomyces
c10548_g1	gi|685361235|ref|XP_009115049.1|	2572	0	PREDICTED: reticuline oxidase-like protein [Brassica rapa]	sp|Q9SVG4|RETOL_ARATH	389	E:1e-125	RecName: Full=Reticuline oxidase-like protein;^Eukaryota; Viridiplantae; Streptophyta; Embryophyta; Tracheophyta; Spermatophyta; Magnoliophyta; eudicotyledons; core eudicotyledons; rosids; malvids; Brassicales; Brassicaceae; Camelineae; Arabidopsis
c34949_g1	gi|674943221|emb|CDX90270.1|	2218	0	BnaA08g17140D [Brassica napus]	sp|Q9HLX5|SYH_THEAC	232	E:3e-68	RecName: Full=Histidine--tRNA ligase;^Archaea; Euryarchaeota; Thermoplasmata; Thermoplasmatales; Thermoplasmataceae; Thermoplasma
c36712_g1	gi|674881665|emb|CDY50658.1|	4176	0	BnaC05g48080D [Brassica napus]	sp|Q6MDI2|PNP_PARUW	684	E:0	RecName: Full=Polyribonucleotide nucleotidyltransferase;^Bacteria; Chlamydiae; Chlamydiales; Parachlamydiaceae; Candidatus Protochlamydia
c16721_g2	gi|297834836|ref|XP_002885300.1|	571	7e-67	hypothetical protein ARALYDRAFT_479436 [Arabidopsis lyrata subsp. lyrata]	sp|A4PBL4|RAD54_ORYSJ	189	E:3e-55	RecName: Full=DNA repair and recombination protein RAD54;^Eukaryota; Viridiplantae; Streptophyta; Embryophyta; Tracheophyta; Spermatophyta; Magnoliophyta; Liliopsida; Poales; Poaceae; BEP clade; Ehrhartoideae; Oryzeae; Oryza
c33575_g1	gi|685299241|ref|XP_009140380.1|	3482	0	PREDICTED: histone-lysine N-methyltransferase, H3 lysine-9 specific SUVH6 isoform X1 [Brassica rapa]	sp|Q8VZ17|SUVH6_ARATH	813	E:0	RecName: Full=Histone-lysine N-methyltransferase, H3 lysine-9 specific SUVH6;^Eukaryota; Viridiplantae; Streptophyta; Embryophyta; Tracheophyta; Spermatophyta; Magnoliophyta; eudicotyledons; core eudicotyledons; rosids; malvids; Brassicales; Brassicaceae; Camelineae; Arabidopsis
c35191_g1	gi|674880498|emb|CDY51739.1|	2752	0	BnaA01g37220D [Brassica napus]	sp|Q43866|INV1_ARATH	1023	E:0	RecName: Full=Beta-fructofuranosidase, insoluble isoenzyme CWINV1;^Eukaryota; Viridiplantae; Streptophyta; Embryophyta; Tracheophyta; Spermatophyta; Magnoliophyta; eudicotyledons; core eudicotyledons; rosids; malvids; Brassicales; Brassicaceae; Camelineae; Arabidopsis
c32741_g1	gi|674923467|emb|CDY09885.1|	1970	0	BnaC09g42760D [Brassica napus]	sp|Q9S7E4|FDH_ARATH	689	E:0	RecName: Full=Formate dehydrogenase, mitochondrial;^Eukaryota; Viridiplantae; Streptophyta; Embryophyta; Tracheophyta; Spermatophyta; Magnoliophyta; eudicotyledons; core eudicotyledons; rosids; malvids; Brassicales; Brassicaceae; Camelineae; Arabidopsis
c21757_g1	gi|674939898|emb|CDX93578.1|	799	4e-102	BnaA06g04700D [Brassica napus]	sp|Q793F9|VPS4A_RAT	134	E:2e-35	RecName: Full=Vacuolar protein sorting-associated protein 4A;^Eukaryota; Metazoa; Chordata; Craniata; Vertebrata; Euteleostomi; Mammalia; Eutheria; Euarchontoglires; Glires; Rodentia; Sciurognathi; Muroidea; Muridae; Murinae; Rattus
c27140_g1	gi|297835598|ref|XP_002885681.1|	272	1e-70	fata acyl-acp thioesterase [Arabidopsis lyrata subsp. lyrata]	sp|Q42561|FATA1_ARATH	109	E:8e-48	RecName: Full=Oleoyl-acyl carrier protein thioesterase 1, chloroplastic;^Eukaryota; Viridiplantae; Streptophyta; Embryophyta; Tracheophyta; Spermatophyta; Magnoliophyta; eudicotyledons; core eudicotyledons; rosids; malvids; Brassicales; Brassicaceae; Camelineae; Arabidopsis`sp|Q42561|FATA1_ARATH
c1834_g1	gi|685369806|ref|XP_009118733.1|	1546	0	PREDICTED: cullin-1-like [Brassica rapa]	sp|Q94AH6|CUL1_ARATH	204	E:8e-58	RecName: Full=Cullin-1;^Eukaryota; Viridiplantae; Streptophyta; Embryophyta; Tracheophyta; Spermatophyta; Magnoliophyta; eudicotyledons; core eudicotyledons; rosids; malvids; Brassicales; Brassicaceae; Camelineae; Arabidopsis
c35174_g2	gi|685308468|ref|XP_009144914.1|	1993	0	PREDICTED: mitochondrial tRNA-specific 2-thiouridylase 1-like [Brassica rapa]	sp|Q0SMH1|MNMA_BORAP	321	E:1e-102	RecName: Full=tRNA-specific 2-thiouridylase MnmA;^Bacteria; Spirochaetes; Spirochaetales; Spirochaetaceae; Borrelia; Borrelia burgdorferi group
c14215_g1	gi|685263673|ref|XP_009105869.1|	604	7e-71	PREDICTED: DNA mismatch repair protein MSH7 [Brassica rapa]	sp|Q9SMV7|MSH7_ARATH	208	E:1e-61	RecName: Full=DNA mismatch repair protein MSH7;^Eukaryota; Viridiplantae; Streptophyta; Embryophyta; Tracheophyta; Spermatophyta; Magnoliophyta; eudicotyledons; core eudicotyledons; rosids; malvids; Brassicales; Brassicaceae; Camelineae; Arabidopsis
c29811_g1	gi|685274773|ref|XP_009128371.1|	963	1e-128	PREDICTED: syntaxin-52 isoform X1 [Brassica rapa]	sp|Q94KK7|SYP52_ARATH	348	E:2e-119	RecName: Full=Syntaxin-52;^Eukaryota; Viridiplantae; Streptophyta; Embryophyta; Tracheophyta; Spermatophyta; Magnoliophyta; eudicotyledons; core eudicotyledons; rosids; malvids; Brassicales; Brassicaceae; Camelineae; Arabidopsis
c20670_g1	gi|685273038|ref|XP_009127568.1|	2716	0	PREDICTED: DNA polymerase alpha subunit B [Brassica rapa]	sp|P33611|DPOA2_MOUSE	213	E:2e-59	RecName: Full=DNA polymerase alpha subunit B;^Eukaryota; Metazoa; Chordata; Craniata; Vertebrata; Euteleostomi; Mammalia; Eutheria; Euarchontoglires; Glires; Rodentia; Sciurognathi; Muroidea; Muridae; Murinae; Mus; Mus
c34491_g1	gi|674917619|emb|CDY15479.1|	2378	0	BnaA08g27630D [Brassica napus]	sp|Q9SHY8|SLU7A_ARATH	878	E:0	RecName: Full=Pre-mRNA-splicing factor SLU7-A;^Eukaryota; Viridiplantae; Streptophyta; Embryophyta; Tracheophyta; Spermatophyta; Magnoliophyta; eudicotyledons; core eudicotyledons; rosids; malvids; Brassicales; Brassicaceae; Camelineae; Arabidopsis
c12714_g1	gi|685370970|ref|XP_009119194.1|	636	5e-78	PREDICTED: ent-kaurenoic acid oxidase 1 [Brassica rapa]	sp|O23051|KAO1_ARATH	237	E:1e-74	RecName: Full=Ent-kaurenoic acid oxidase 1;^Eukaryota; Viridiplantae; Streptophyta; Embryophyta; Tracheophyta; Spermatophyta; Magnoliophyta; eudicotyledons; core eudicotyledons; rosids; malvids; Brassicales; Brassicaceae; Camelineae; Arabidopsis
c33981_g1	gi|674965508|emb|CDX67751.1|	2516	0	BnaA07g17910D [Brassica napus]	sp|Q8W0Z9|CCR4A_ARATH	891	E:0	RecName: Full=Carbon catabolite repressor protein 4 homolog 1;^Eukaryota; Viridiplantae; Streptophyta; Embryophyta; Tracheophyta; Spermatophyta; Magnoliophyta; eudicotyledons; core eudicotyledons; rosids; malvids; Brassicales; Brassicaceae; Camelineae; Arabidopsis
c32489_g1	gi|685308161|ref|XP_009144782.1|	1275	9e-163	PREDICTED: UBP1-associated protein 2C-like [Brassica rapa]	sp|P09651|ROA1_HUMAN	90.5	E:7e-18	RecName: Full=Heterogeneous nuclear ribonucleoprotein A1;^Eukaryota; Metazoa; Chordata; Craniata; Vertebrata; Euteleostomi; Mammalia; Eutheria; Euarchontoglires; Primates; Haplorrhini; Catarrhini; Hominidae; Homo
c25682_g1	gi|674963897|emb|CDX70129.1|	741	3e-146	BnaA10g24780D [Brassica napus]	sp|O24412|PSD7_ARATH	287	E:2e-145	RecName: Full=Probable 26S proteasome non-ATPase regulatory subunit 7;^Eukaryota; Viridiplantae; Streptophyta; Embryophyta; Tracheophyta; Spermatophyta; Magnoliophyta; eudicotyledons; core eudicotyledons; rosids; malvids; Brassicales; Brassicaceae; Camelineae; Arabidopsis`sp|O24412|PSD7_ARATH
c32202_g1	gi|674965916|emb|CDX68159.1|	2462	0	BnaA07g21990D [Brassica napus]	sp|Q9S795|BADH1_ARATH	906	E:0	RecName: Full=Betaine aldehyde dehydrogenase 1, chloroplastic;^Eukaryota; Viridiplantae; Streptophyta; Embryophyta; Tracheophyta; Spermatophyta; Magnoliophyta; eudicotyledons; core eudicotyledons; rosids; malvids; Brassicales; Brassicaceae; Camelineae; Arabidopsis`sp|Q9S795|BADH1_ARATH
c21327_g1	gi|685307682|ref|XP_009144554.1|	1125	5e-153	PREDICTED: glutathione S-transferase F3-like [Brassica rapa]	sp|Q9SLM6|GSTF3_ARATH	392	E:2e-136	RecName: Full=Glutathione S-transferase F3;^Eukaryota; Viridiplantae; Streptophyta; Embryophyta; Tracheophyta; Spermatophyta; Magnoliophyta; eudicotyledons; core eudicotyledons; rosids; malvids; Brassicales; Brassicaceae; Camelineae; Arabidopsis
c17077_g1	gi|685371137|ref|XP_009119267.1|	1260	3e-169	PREDICTED: octanoyltransferase [Brassica rapa]	sp|Q9SXP7|LIPB_ARATH	442	E:6e-152	RecName: Full=Octanoyltransferase;^Eukaryota; Viridiplantae; Streptophyta; Embryophyta; Tracheophyta; Spermatophyta; Magnoliophyta; eudicotyledons; core eudicotyledons; rosids; malvids; Brassicales; Brassicaceae; Camelineae; Arabidopsis
c17077_g1	gi|685371137|ref|XP_009119267.1|	1260	3e-169	PREDICTED: octanoyltransferase [Brassica rapa]	sp|Q9SXP7|LIPB_ARATH	442	E:6e-152	RecName: Full=Octanoyltransferase;^Eukaryota; Viridiplantae; Streptophyta; Embryophyta; Tracheophyta; Spermatophyta; Magnoliophyta; eudicotyledons; core eudicotyledons; rosids; malvids; Brassicales; Brassicaceae; Camelineae; Arabidopsis
c13369_g1	gi|674900464|emb|CDY32487.1|	1189	6e-160	BnaA09g51090D [Brassica napus]	sp|Q8L4H0|WEE1_ARATH	436	E:2e-150	RecName: Full=Wee1-like protein kinase;^Eukaryota; Viridiplantae; Streptophyta; Embryophyta; Tracheophyta; Spermatophyta; Magnoliophyta; eudicotyledons; core eudicotyledons; rosids; malvids; Brassicales; Brassicaceae; Camelineae; Arabidopsis
c29728_g1	gi|685367700|ref|XP_009117813.1|	1733	0	PREDICTED: arogenate dehydrogenase 2, chloroplastic [Brassica rapa]	sp|Q9LMR3|TYRA2_ARATH	601	E:0	RecName: Full=Arogenate dehydrogenase 2, chloroplastic;^Eukaryota; Viridiplantae; Streptophyta; Embryophyta; Tracheophyta; Spermatophyta; Magnoliophyta; eudicotyledons; core eudicotyledons; rosids; malvids; Brassicales; Brassicaceae; Camelineae; Arabidopsis
c28285_g1	gi|674947732|emb|CDX85514.1|	1959	0	BnaA02g02990D [Brassica napus]	sp|Q8R431|MGLL_RAT	125	E:7e-31	RecName: Full=Monoglyceride lipase;^Eukaryota; Metazoa; Chordata; Craniata; Vertebrata; Euteleostomi; Mammalia; Eutheria; Euarchontoglires; Glires; Rodentia; Sciurognathi; Muroidea; Muridae; Murinae; Rattus
c23860_g2	gi|685290474|ref|XP_009136197.1|	1318	0	PREDICTED: proteasome subunit alpha type-6-B-like [Brassica rapa]	sp|O81147|PSA6B_ARATH	496	E:3e-176	RecName: Full=Proteasome subunit alpha type-6-B;^Eukaryota; Viridiplantae; Streptophyta; Embryophyta; Tracheophyta; Spermatophyta; Magnoliophyta; eudicotyledons; core eudicotyledons; rosids; malvids; Brassicales; Brassicaceae; Camelineae; Arabidopsis
c33123_g1	gi|685321838|ref|XP_009150849.1|	1699	0	PREDICTED: homoserine kinase-like [Brassica rapa]	sp|B3QWX6|KHSE_CHLT3	172	E:3e-47	RecName: Full=Homoserine kinase;^Bacteria; Chlorobi; Chlorobia; Chlorobiales; Chlorobiaceae; Chloroherpeton
c28064_g1	gi|674905571|emb|CDY27510.1|	1379	3e-178	BnaC04g51510D [Brassica napus]	sp|O80725|AB4B_ARATH	530	E:9e-177	RecName: Full=ABC transporter B family member 4;^Eukaryota; Viridiplantae; Streptophyta; Embryophyta; Tracheophyta; Spermatophyta; Magnoliophyta; eudicotyledons; core eudicotyledons; rosids; malvids; Brassicales; Brassicaceae; Camelineae; Arabidopsis`sp|O80725|AB4B_ARATH
c32002_g1	gi|685323394|ref|XP_009151404.1|	2482	0	PREDICTED: 1-deoxy-D-xylulose 5-phosphate reductoisomerase, chloroplastic [Brassica rapa]	sp|Q9XFS9|DXR_ARATH	902	E:0	RecName: Full=1-deoxy-D-xylulose 5-phosphate reductoisomerase, chloroplastic;^Eukaryota; Viridiplantae; Streptophyta; Embryophyta; Tracheophyta; Spermatophyta; Magnoliophyta; eudicotyledons; core eudicotyledons; rosids; malvids; Brassicales; Brassicaceae; Camelineae; Arabidopsis
c9430_g1	gi|674872322|emb|CDY61882.1|	837	6e-109	BnaCnng38640D [Brassica napus]	sp|P38418|LOX2_ARATH	185	E:7e-53	RecName: Full=Lipoxygenase 2, chloroplastic;^Eukaryota; Viridiplantae; Streptophyta; Embryophyta; Tracheophyta; Spermatophyta; Magnoliophyta; eudicotyledons; core eudicotyledons; rosids; malvids; Brassicales; Brassicaceae; Camelineae; Arabidopsis
c32633_g1	gi|685363692|ref|XP_009116085.1|	1416	0	PREDICTED: uracil phosphoribosyltransferase, chloroplastic [Brassica rapa]	sp|Q9M336|UPP_ARATH	488	E:3e-167	RecName: Full=Uracil phosphoribosyltransferase, chloroplastic;^Eukaryota; Viridiplantae; Streptophyta; Embryophyta; Tracheophyta; Spermatophyta; Magnoliophyta; eudicotyledons; core eudicotyledons; rosids; malvids; Brassicales; Brassicaceae; Camelineae; Arabidopsis
c35217_g1	gi|674902407|emb|CDY30643.1|	2176	0	BnaAnng04180D [Brassica napus]	sp|Q54Z26|GLYC1_DICDI	466	E:1e-158	RecName: Full=Serine hydroxymethyltransferase 1;^Eukaryota; Amoebozoa; Mycetozoa; Dictyosteliida; Dictyostelium
c34527_g1	gi|685335442|ref|XP_009105119.1|	884	1e-117	PREDICTED: 60S ribosomal protein L17-2-like [Brassica rapa]	sp|P51413|RL172_ARATH	309	E:4e-105	RecName: Full=60S ribosomal protein L17-2;^Eukaryota; Viridiplantae; Streptophyta; Embryophyta; Tracheophyta; Spermatophyta; Magnoliophyta; eudicotyledons; core eudicotyledons; rosids; malvids; Brassicales; Brassicaceae; Camelineae; Arabidopsis
c25768_g2	gi|674959787|emb|CDX73471.1|	642	1e-82	BnaC08g25320D [Brassica napus]	sp|O23628|H2AV1_ARATH	229	E:3e-76	RecName: Full=Histone H2A variant 1;^Eukaryota; Viridiplantae; Streptophyta; Embryophyta; Tracheophyta; Spermatophyta; Magnoliophyta; eudicotyledons; core eudicotyledons; rosids; malvids; Brassicales; Brassicaceae; Camelineae; Arabidopsis
c32728_g1	gi|685290992|ref|XP_009136447.1|	685	4e-85	PREDICTED: 26S proteasome non-ATPase regulatory subunit 10 [Brassica rapa]	sp|Q02357|ANK1_MOUSE	71.6	E:7e-12	RecName: Full=Ankyrin-1;^Eukaryota; Metazoa; Chordata; Craniata; Vertebrata; Euteleostomi; Mammalia; Eutheria; Euarchontoglires; Glires; Rodentia; Sciurognathi; Muroidea; Muridae; Murinae; Mus; Mus`sp|Q02357|ANK1_MOUSE
c33163_g1	gi|674941029|emb|CDX92543.1|	1632	0	BnaA10g15820D [Brassica napus]	sp|Q99685|MGLL_HUMAN	92.4	E:2e-19	RecName: Full=Monoglyceride lipase;^Eukaryota; Metazoa; Chordata; Craniata; Vertebrata; Euteleostomi; Mammalia; Eutheria; Euarchontoglires; Primates; Haplorrhini; Catarrhini; Hominidae; Homo
c33790_g2	gi|685256431|ref|XP_009140580.1|	797	6e-103	PREDICTED: protein PHR1-LIKE 1 [Brassica rapa]	sp|Q9FGT7|ARR18_ARATH	70.5	E:1e-12	RecName: Full=Two-component response regulator ARR18;^Eukaryota; Viridiplantae; Streptophyta; Embryophyta; Tracheophyta; Spermatophyta; Magnoliophyta; eudicotyledons; core eudicotyledons; rosids; malvids; Brassicales; Brassicaceae; Camelineae; Arabidopsis
c4022_g1	gi|685328280|ref|XP_009102357.1|	1814	0	PREDICTED: methylthioribose-1-phosphate isomerase [Brassica rapa]	sp|Q9ZUG4|MTNA_ARATH	649	E:0	RecName: Full=Methylthioribose-1-phosphate isomerase;^Eukaryota; Viridiplantae; Streptophyta; Embryophyta; Tracheophyta; Spermatophyta; Magnoliophyta; eudicotyledons; core eudicotyledons; rosids; malvids; Brassicales; Brassicaceae; Camelineae; Arabidopsis
c32146_g1	gi|688954277|ref|NP_001288932.1|	1905	0	bifunctional nitrilase/nitrile hydratase NIT4 [Brassica rapa]	sp|P46011|NRL4_ARATH	651	E:0	RecName: Full=Bifunctional nitrilase/nitrile hydratase NIT4;^Eukaryota; Viridiplantae; Streptophyta; Embryophyta; Tracheophyta; Spermatophyta; Magnoliophyta; eudicotyledons; core eudicotyledons; rosids; malvids; Brassicales; Brassicaceae; Camelineae; Arabidopsis
c30883_g3	gi|685280295|ref|XP_009131055.1|	718	3e-89	PREDICTED: transcription factor TCP21 [Brassica rapa]	sp|Q9FTA2|TCP21_ARATH	141	E:2e-37	RecName: Full=Transcription factor TCP21;^Eukaryota; Viridiplantae; Streptophyta; Embryophyta; Tracheophyta; Spermatophyta; Magnoliophyta; eudicotyledons; core eudicotyledons; rosids; malvids; Brassicales; Brassicaceae; Camelineae; Arabidopsis`sp|Q9FTA2|TCP21_ARATH
c29586_g1	gi|674960840|emb|CDX72300.1|	887	2e-117	BnaC07g43220D [Brassica napus]	sp|Q8LD27|PSB6_ARATH	341	E:7e-117	RecName: Full=Proteasome subunit beta type-6;^Eukaryota; Viridiplantae; Streptophyta; Embryophyta; Tracheophyta; Spermatophyta; Magnoliophyta; eudicotyledons; core eudicotyledons; rosids; malvids; Brassicales; Brassicaceae; Camelineae; Arabidopsis
c30345_g1	gi|674916556|emb|CDY16701.1|	3359	0	BnaA09g20790D [Brassica napus]	sp|Q5W9E7|MUS81_ARATH	1017	E:0	RecName: Full=Crossover junction endonuclease MUS81;^Eukaryota; Viridiplantae; Streptophyta; Embryophyta; Tracheophyta; Spermatophyta; Magnoliophyta; eudicotyledons; core eudicotyledons; rosids; malvids; Brassicales; Brassicaceae; Camelineae; Arabidopsis
c33409_g1	gi|674889510|emb|CDY43195.1|	2144	0	BnaA07g07590D [Brassica napus]	sp|O23627|SYGM1_ARATH	793	E:0	RecName: Full=Glycine--tRNA ligase 1, mitochondrial;^Eukaryota; Viridiplantae; Streptophyta; Embryophyta; Tracheophyta; Spermatophyta; Magnoliophyta; eudicotyledons; core eudicotyledons; rosids; malvids; Brassicales; Brassicaceae; Camelineae; Arabidopsis
c25849_g1	gi|685341383|ref|XP_009107391.1|	605	4e-74	PREDICTED: signal recognition particle 19 kDa protein [Brassica rapa]	sp|Q943Z6|SRP19_ARATH	209	E:2e-64	RecName: Full=Signal recognition particle 19 kDa protein;^Eukaryota; Viridiplantae; Streptophyta; Embryophyta; Tracheophyta; Spermatophyta; Magnoliophyta; eudicotyledons; core eudicotyledons; rosids; malvids; Brassicales; Brassicaceae; Camelineae; Arabidopsis
c25849_g1	gi|685341383|ref|XP_009107391.1|	605	4e-74	PREDICTED: signal recognition particle 19 kDa protein [Brassica rapa]	sp|Q943Z6|SRP19_ARATH	209	E:2e-64	RecName: Full=Signal recognition particle 19 kDa protein;^Eukaryota; Viridiplantae; Streptophyta; Embryophyta; Tracheophyta; Spermatophyta; Magnoliophyta; eudicotyledons; core eudicotyledons; rosids; malvids; Brassicales; Brassicaceae; Camelineae; Arabidopsis
c26147_g1	gi|674868794|emb|CDY65765.1|	810	0	BnaA03g56420D [Brassica napus]	sp|Q99JW2|ACY1_MOUSE	167	E:7e-58	RecName: Full=Aminoacylase-1;^Eukaryota; Metazoa; Chordata; Craniata; Vertebrata; Euteleostomi; Mammalia; Eutheria; Euarchontoglires; Glires; Rodentia; Sciurognathi; Muroidea; Muridae; Murinae; Mus; Mus`sp|Q99JW2|ACY1_MOUSE
c13724_g1	gi|685348196|ref|XP_009109853.1|	799	3e-106	PREDICTED: probable calcium-binding protein CML25 [Brassica rapa]	sp|Q9FYK2|CML25_ARATH	301	E:2e-103	RecName: Full=Probable calcium-binding protein CML25;^Eukaryota; Viridiplantae; Streptophyta; Embryophyta; Tracheophyta; Spermatophyta; Magnoliophyta; eudicotyledons; core eudicotyledons; rosids; malvids; Brassicales; Brassicaceae; Camelineae; Arabidopsis`sp|Q9FYK2|CML25_ARATH
c24567_g1	gi|674880178|emb|CDY52030.1|	1796	0	BnaA08g31430D [Brassica napus]	sp|Q8H129|PPA3_ARATH	590	E:0	RecName: Full=Purple acid phosphatase 3;^Eukaryota; Viridiplantae; Streptophyta; Embryophyta; Tracheophyta; Spermatophyta; Magnoliophyta; eudicotyledons; core eudicotyledons; rosids; malvids; Brassicales; Brassicaceae; Camelineae; Arabidopsis
c36643_g1	gi|674876990|emb|CDY55176.1|	4547	0	BnaAnng13680D [Brassica napus]	sp|Q66X93|SND1_RAT	421	E:2e-129	RecName: Full=Staphylococcal nuclease domain-containing protein 1;^Eukaryota; Metazoa; Chordata; Craniata; Vertebrata; Euteleostomi; Mammalia; Eutheria; Euarchontoglires; Glires; Rodentia; Sciurognathi; Muroidea; Muridae; Murinae; Rattus`sp|Q66X93|SND1_RAT
c8969_g1	gi|674902253|emb|CDY30689.1|	1640	0	BnaA02g33110D [Brassica napus]	sp|Q9FIT8|AGD1_ARATH	588	E:0	RecName: Full=ADP-ribosylation factor GTPase-activating protein AGD1;^Eukaryota; Viridiplantae; Streptophyta; Embryophyta; Tracheophyta; Spermatophyta; Magnoliophyta; eudicotyledons; core eudicotyledons; rosids; malvids; Brassicales; Brassicaceae; Camelineae; Arabidopsis
c35043_g3	gi|685314681|ref|XP_009147942.1|	1219	8e-163	PREDICTED: AMSH-like ubiquitin thioesterase 1 [Brassica rapa]	sp|Q8VYB5|AMSH1_ARATH	404	E:7e-137	RecName: Full=AMSH-like ubiquitin thioesterase 1;^Eukaryota; Viridiplantae; Streptophyta; Embryophyta; Tracheophyta; Spermatophyta; Magnoliophyta; eudicotyledons; core eudicotyledons; rosids; malvids; Brassicales; Brassicaceae; Camelineae; Arabidopsis
c19973_g2	gi|685376358|ref|XP_009121127.1|	1687	0	PREDICTED: 3-hydroxy-3-methylglutaryl-coenzyme A reductase 2 [Brassica rapa]	sp|P43256|HMDH2_ARATH	556	E:0	RecName: Full=3-hydroxy-3-methylglutaryl-coenzyme A reductase 2;^Eukaryota; Viridiplantae; Streptophyta; Embryophyta; Tracheophyta; Spermatophyta; Magnoliophyta; eudicotyledons; core eudicotyledons; rosids; malvids; Brassicales; Brassicaceae; Camelineae; Arabidopsis
c31214_g1	gi|674888575|emb|CDY44120.1|	2165	0	BnaA01g13280D [Brassica napus]	sp|Q9SUR6|CORI3_ARATH	685	E:0	RecName: Full=Cystine lyase CORI3;^Eukaryota; Viridiplantae; Streptophyta; Embryophyta; Tracheophyta; Spermatophyta; Magnoliophyta; eudicotyledons; core eudicotyledons; rosids; malvids; Brassicales; Brassicaceae; Camelineae; Arabidopsis
c32467_g5	gi|685261494|ref|XP_009145596.1|	573	1e-68	PREDICTED: phosphatidylserine decarboxylase proenzyme 1, mitochondrial [Brassica rapa]	sp|Q5R8I8|PISD_PONAB	83.6	E:1e-17	RecName: Full=Phosphatidylserine decarboxylase proenzyme;^Eukaryota; Metazoa; Chordata; Craniata; Vertebrata; Euteleostomi; Mammalia; Eutheria; Euarchontoglires; Primates; Haplorrhini; Catarrhini; Hominidae; Pongo
c24239_g1	gi|674885076|emb|CDY47496.1|	527	2e-61	BnaA09g09050D [Brassica napus]	sp|Q38872|CDPK6_ARATH	197	E:1e-58	RecName: Full=Calcium-dependent protein kinase 6;^Eukaryota; Viridiplantae; Streptophyta; Embryophyta; Tracheophyta; Spermatophyta; Magnoliophyta; eudicotyledons; core eudicotyledons; rosids; malvids; Brassicales; Brassicaceae; Camelineae; Arabidopsis
c30784_g1	gi|685261958|ref|XP_009148136.1|	1085	2e-147	PREDICTED: proteasome subunit beta type-2-A [Brassica rapa]	sp|O23714|PSB2A_ARATH	402	E:5e-141	RecName: Full=Proteasome subunit beta type-2-A;^Eukaryota; Viridiplantae; Streptophyta; Embryophyta; Tracheophyta; Spermatophyta; Magnoliophyta; eudicotyledons; core eudicotyledons; rosids; malvids; Brassicales; Brassicaceae; Camelineae; Arabidopsis
c29891_g1	gi|685291603|ref|XP_009136745.1|	2693	0	PREDICTED: AMSH-like ubiquitin thioesterase 3 [Brassica rapa]	sp|Q5PNU3|AMSH3_ARATH	915	E:0	RecName: Full=AMSH-like ubiquitin thioesterase 3;^Eukaryota; Viridiplantae; Streptophyta; Embryophyta; Tracheophyta; Spermatophyta; Magnoliophyta; eudicotyledons; core eudicotyledons; rosids; malvids; Brassicales; Brassicaceae; Camelineae; Arabidopsis
c33095_g1	gi|685355049|ref|XP_009112581.1|	3842	0	PREDICTED: G-type lectin S-receptor-like serine/threonine-protein kinase At2g19130 [Brassica rapa]	sp|O64477|Y2913_ARATH	1179	E:0	RecName: Full=G-type lectin S-receptor-like serine/threonine-protein kinase At2g19130;^Eukaryota; Viridiplantae; Streptophyta; Embryophyta; Tracheophyta; Spermatophyta; Magnoliophyta; eudicotyledons; core eudicotyledons; rosids; malvids; Brassicales; Brassicaceae; Camelineae; Arabidopsis
c34123_g1	gi|455659457|gb|AGG35958.1|	1264	5e-170	ABA insensitive PP2C protein 1 [Brassica napus]	sp|P49597|P2C56_ARATH	466	E:2e-161	RecName: Full=Protein phosphatase 2C 56;^Eukaryota; Viridiplantae; Streptophyta; Embryophyta; Tracheophyta; Spermatophyta; Magnoliophyta; eudicotyledons; core eudicotyledons; rosids; malvids; Brassicales; Brassicaceae; Camelineae; Arabidopsis
c23860_g1	gi|685328274|ref|XP_009102355.1|	1275	9e-175	PREDICTED: proteasome subunit alpha type-6-B [Brassica rapa]	sp|O81147|PSA6B_ARATH	484	E:1e-171	RecName: Full=Proteasome subunit alpha type-6-B;^Eukaryota; Viridiplantae; Streptophyta; Embryophyta; Tracheophyta; Spermatophyta; Magnoliophyta; eudicotyledons; core eudicotyledons; rosids; malvids; Brassicales; Brassicaceae; Camelineae; Arabidopsis
c28642_g1	gi|685302189|ref|XP_009141803.1|	1129	3e-177	PREDICTED: caffeoylshikimate esterase isoform X2 [Brassica rapa]	sp|Q99685|MGLL_HUMAN	83.6	E:8e-25	RecName: Full=Monoglyceride lipase;^Eukaryota; Metazoa; Chordata; Craniata; Vertebrata; Euteleostomi; Mammalia; Eutheria; Euarchontoglires; Primates; Haplorrhini; Catarrhini; Hominidae; Homo`sp|Q99685|MGLL_HUMAN
c28642_g1	gi|685302189|ref|XP_009141803.1|	1129	3e-177	PREDICTED: caffeoylshikimate esterase isoform X2 [Brassica rapa]	sp|Q99685|MGLL_HUMAN	83.6	E:8e-25	RecName: Full=Monoglyceride lipase;^Eukaryota; Metazoa; Chordata; Craniata; Vertebrata; Euteleostomi; Mammalia; Eutheria; Euarchontoglires; Primates; Haplorrhini; Catarrhini; Hominidae; Homo`sp|Q99685|MGLL_HUMAN
c33656_g4	gi|685333536|ref|XP_009104378.1|	693	3e-89	PREDICTED: ubiquitin-40S ribosomal protein S27a-3 [Brassica rapa]	sp|P59233|R27AC_ARATH	269	E:1e-89	RecName: Full=Ubiquitin-40S ribosomal protein S27a-3;^Eukaryota; Viridiplantae; Streptophyta; Embryophyta; Tracheophyta; Spermatophyta; Magnoliophyta; eudicotyledons; core eudicotyledons; rosids; malvids; Brassicales; Brassicaceae; Camelineae; Arabidopsis
c34421_g2	gi|685320123|ref|XP_009150205.1|	7527	0	PREDICTED: serine/threonine-protein kinase ATM-like [Brassica rapa]	sp|Q9M3G7|ATM_ARATH	2664	E:0	RecName: Full=Serine/threonine-protein kinase ATM;^Eukaryota; Viridiplantae; Streptophyta; Embryophyta; Tracheophyta; Spermatophyta; Magnoliophyta; eudicotyledons; core eudicotyledons; rosids; malvids; Brassicales; Brassicaceae; Camelineae; Arabidopsis
c25944_g1	gi|685352575|ref|XP_009111611.1|	502	2e-61	PREDICTED: 60S ribosomal protein L34-2-like [Brassica rapa]	sp|Q9LJW6|RL343_ARATH	189	E:2e-59	RecName: Full=60S ribosomal protein L34-3;^Eukaryota; Viridiplantae; Streptophyta; Embryophyta; Tracheophyta; Spermatophyta; Magnoliophyta; eudicotyledons; core eudicotyledons; rosids; malvids; Brassicales; Brassicaceae; Camelineae; Arabidopsis
c35520_g1	gi|685322735|ref|XP_009151164.1|	3697	0	PREDICTED: threonine--tRNA ligase, mitochondrial-like [Brassica rapa]	sp|O04630|SYTM_ARATH	1256	E:0	RecName: Full=Threonine--tRNA ligase, mitochondrial;^Eukaryota; Viridiplantae; Streptophyta; Embryophyta; Tracheophyta; Spermatophyta; Magnoliophyta; eudicotyledons; core eudicotyledons; rosids; malvids; Brassicales; Brassicaceae; Camelineae; Arabidopsis
c26408_g1	gi|674960324|emb|CDX72824.1|	917	8e-123	BnaC06g32720D [Brassica napus]	sp|Q839B2|HPRT_ENTFA	175	E:1e-52	RecName: Full=Hypoxanthine-guanine phosphoribosyltransferase;^Bacteria; Firmicutes; Bacilli; Lactobacillales; Enterococcaceae; Enterococcus
c28153_g2	gi|674875047|emb|CDY58002.1|	1079	1e-134	BnaC03g74950D [Brassica napus]	sp|Q9C5Y4|SMC21_ARATH	407	E:3e-131	RecName: Full=Structural maintenance of chromosomes protein 2-1;^Eukaryota; Viridiplantae; Streptophyta; Embryophyta; Tracheophyta; Spermatophyta; Magnoliophyta; eudicotyledons; core eudicotyledons; rosids; malvids; Brassicales; Brassicaceae; Camelineae; Arabidopsis
c33799_g1	gi|687567539|ref|NP_001288848.1|	1324	0	ornithine aminotransferase, mitochondrial [Brassica rapa]	sp|Q54JP5|OAT_DICDI	257	E:4e-132	RecName: Full=Probable ornithine aminotransferase;^Eukaryota; Amoebozoa; Mycetozoa; Dictyosteliida; Dictyostelium`sp|Q54JP5|OAT_DICDI
c33799_g1	gi|687567539|ref|NP_001288848.1|	1324	0	ornithine aminotransferase, mitochondrial [Brassica rapa]	sp|Q54JP5|OAT_DICDI	257	E:4e-132	RecName: Full=Probable ornithine aminotransferase;^Eukaryota; Amoebozoa; Mycetozoa; Dictyosteliida; Dictyostelium`sp|Q54JP5|OAT_DICDI
c25937_g1	gi|685326609|ref|XP_009101689.1|	3860	0	PREDICTED: DNA replication licensing factor MCM6 isoform X1 [Brassica rapa]	sp|Q6P1V8|MCM6Z_XENTR	653	E:0	RecName: Full=Zygotic DNA replication licensing factor mcm6;^Eukaryota; Metazoa; Chordata; Craniata; Vertebrata; Euteleostomi; Amphibia; Batrachia; Anura; Pipoidea; Pipidae; Xenopodinae; Xenopus; Silurana
c2887_g1	gi|685320854|ref|XP_009150460.1|	1247	7e-161	PREDICTED: DNA excision repair protein ERCC-6-like [Brassica rapa]	sp|Q03468|ERCC6_HUMAN	58.9	E:1e-08	RecName: Full=DNA excision repair protein ERCC-6;^Eukaryota; Metazoa; Chordata; Craniata; Vertebrata; Euteleostomi; Mammalia; Eutheria; Euarchontoglires; Primates; Haplorrhini; Catarrhini; Hominidae; Homo
c16821_g1	gi|685370924|ref|XP_009119175.1|	1618	0	PREDICTED: peroxidase 2-like [Brassica rapa]	sp|Q67Z07|PER2_ARATH	427	E:9e-147	RecName: Full=Peroxidase 2;^Eukaryota; Viridiplantae; Streptophyta; Embryophyta; Tracheophyta; Spermatophyta; Magnoliophyta; eudicotyledons; core eudicotyledons; rosids; malvids; Brassicales; Brassicaceae; Camelineae; Arabidopsis
c35721_g1	gi|674856860|emb|CDY70458.1|	1113	4e-148	BnaCnng68450D, partial [Brassica napus]	sp|Q93ZH2|NFYA3_ARATH	278	E:1e-89	RecName: Full=Nuclear transcription factor Y subunit A-3;^Eukaryota; Viridiplantae; Streptophyta; Embryophyta; Tracheophyta; Spermatophyta; Magnoliophyta; eudicotyledons; core eudicotyledons; rosids; malvids; Brassicales; Brassicaceae; Camelineae; Arabidopsis`sp|Q93ZH2|NFYA3_ARATH
c25079_g1	gi|674963947|emb|CDX70179.1|	812	5e-103	BnaA10g25280D [Brassica napus]	sp|Q9FF77|PME47_ARATH	307	E:3e-100	RecName: Full=Probable pectinesterase/pectinesterase inhibitor 47;^Eukaryota; Viridiplantae; Streptophyta; Embryophyta; Tracheophyta; Spermatophyta; Magnoliophyta; eudicotyledons; core eudicotyledons; rosids; malvids; Brassicales; Brassicaceae; Camelineae; Arabidopsis
c35048_g1	gi|685370598|ref|XP_009119049.1|	2211	0	PREDICTED: 4-hydroxyphenylpyruvate dioxygenase [Brassica rapa]	sp|P93836|HPPD_ARATH	787	E:0	RecName: Full=4-hydroxyphenylpyruvate dioxygenase;^Eukaryota; Viridiplantae; Streptophyta; Embryophyta; Tracheophyta; Spermatophyta; Magnoliophyta; eudicotyledons; core eudicotyledons; rosids; malvids; Brassicales; Brassicaceae; Camelineae; Arabidopsis
c21834_g1	gi|674961244|emb|CDX72704.1|	1316	0	BnaC07g47260D [Brassica napus]	sp|P42734|CADH9_ARATH	479	E:1e-172	RecName: Full=Probable cinnamyl alcohol dehydrogenase 9;^Eukaryota; Viridiplantae; Streptophyta; Embryophyta; Tracheophyta; Spermatophyta; Magnoliophyta; eudicotyledons; core eudicotyledons; rosids; malvids; Brassicales; Brassicaceae; Camelineae; Arabidopsis`sp|P42734|CADH9_ARATH
c36418_g2	gi|685297395|ref|XP_009139503.1|	2816	0	PREDICTED: calcium-dependent protein kinase 13 [Brassica rapa]	sp|Q8W4I7|CDPKD_ARATH	1058	E:0	RecName: Full=Calcium-dependent protein kinase 13;^Eukaryota; Viridiplantae; Streptophyta; Embryophyta; Tracheophyta; Spermatophyta; Magnoliophyta; eudicotyledons; core eudicotyledons; rosids; malvids; Brassicales; Brassicaceae; Camelineae; Arabidopsis
c32254_g1	gi|674875735|emb|CDY56983.1|	1398	0	BnaCnng31490D [Brassica napus]	sp|Q96B26|EXOS8_HUMAN	167	E:7e-47	RecName: Full=Exosome complex component RRP43;^Eukaryota; Metazoa; Chordata; Craniata; Vertebrata; Euteleostomi; Mammalia; Eutheria; Euarchontoglires; Primates; Haplorrhini; Catarrhini; Hominidae; Homo
c19368_g1	gi|685382277|ref|XP_009123618.1|	1056	3e-133	PREDICTED: putative receptor-like protein kinase At3g47110 [Brassica rapa]	sp|C0LGT6|EFR_ARATH	148	E:2e-38	RecName: Full=LRR receptor-like serine/threonine-protein kinase EFR;^Eukaryota; Viridiplantae; Streptophyta; Embryophyta; Tracheophyta; Spermatophyta; Magnoliophyta; eudicotyledons; core eudicotyledons; rosids; malvids; Brassicales; Brassicaceae; Camelineae; Arabidopsis
c32674_g1	gi|685313360|ref|XP_009147264.1|	1751	0	PREDICTED: DNA excision repair protein ERCC-1 [Brassica rapa]	sp|Q9MA98|ERCC1_ARATH	568	E:0	RecName: Full=DNA excision repair protein ERCC-1;^Eukaryota; Viridiplantae; Streptophyta; Embryophyta; Tracheophyta; Spermatophyta; Magnoliophyta; eudicotyledons; core eudicotyledons; rosids; malvids; Brassicales; Brassicaceae; Camelineae; Arabidopsis
c32674_g1	gi|685313360|ref|XP_009147264.1|	1751	0	PREDICTED: DNA excision repair protein ERCC-1 [Brassica rapa]	sp|Q9MA98|ERCC1_ARATH	568	E:0	RecName: Full=DNA excision repair protein ERCC-1;^Eukaryota; Viridiplantae; Streptophyta; Embryophyta; Tracheophyta; Spermatophyta; Magnoliophyta; eudicotyledons; core eudicotyledons; rosids; malvids; Brassicales; Brassicaceae; Camelineae; Arabidopsis
c35457_g1	gi|674959098|emb|CDX73803.1|	2038	0	BnaA03g32440D [Brassica napus]	sp|Q9LD57|PGKH1_ARATH	764	E:0	RecName: Full=Phosphoglycerate kinase 1, chloroplastic;^Eukaryota; Viridiplantae; Streptophyta; Embryophyta; Tracheophyta; Spermatophyta; Magnoliophyta; eudicotyledons; core eudicotyledons; rosids; malvids; Brassicales; Brassicaceae; Camelineae; Arabidopsis
c30993_g1	gi|674963564|emb|CDX69796.1|	1462	0	BnaA10g21450D [Brassica napus]	sp|Q9LEU4|CAF1J_ARATH	532	E:0	RecName: Full=Probable CCR4-associated factor 1 homolog 10;^Eukaryota; Viridiplantae; Streptophyta; Embryophyta; Tracheophyta; Spermatophyta; Magnoliophyta; eudicotyledons; core eudicotyledons; rosids; malvids; Brassicales; Brassicaceae; Camelineae; Arabidopsis
c32680_g1	gi|565492990|ref|XP_006304134.1|	1150	3e-155	hypothetical protein CARUB_v10010099mg, partial [Capsella rubella]	sp|Q9XI05|PSB3A_ARATH	421	E:7e-147	RecName: Full=Proteasome subunit beta type-3-A;^Eukaryota; Viridiplantae; Streptophyta; Embryophyta; Tracheophyta; Spermatophyta; Magnoliophyta; eudicotyledons; core eudicotyledons; rosids; malvids; Brassicales; Brassicaceae; Camelineae; Arabidopsis
c32588_g2	gi|685274035|ref|XP_009128052.1|	1160	9e-158	PREDICTED: glutathione S-transferase U10-like [Brassica rapa]	sp|Q9CA57|GSTUA_ARATH	360	E:3e-123	RecName: Full=Glutathione S-transferase U10;^Eukaryota; Viridiplantae; Streptophyta; Embryophyta; Tracheophyta; Spermatophyta; Magnoliophyta; eudicotyledons; core eudicotyledons; rosids; malvids; Brassicales; Brassicaceae; Camelineae; Arabidopsis
c22447_g1	gi|685361409|ref|XP_009115136.1|	1596	0	PREDICTED: ferredoxin--NADP reductase, root isozyme 2, chloroplastic [Brassica rapa]	sp|Q9S9P8|FNRR2_ARATH	553	E:0	RecName: Full=Ferredoxin--NADP reductase, root isozyme 2, chloroplastic;^Eukaryota; Viridiplantae; Streptophyta; Embryophyta; Tracheophyta; Spermatophyta; Magnoliophyta; eudicotyledons; core eudicotyledons; rosids; malvids; Brassicales; Brassicaceae; Camelineae; Arabidopsis
c45083_g1	gi|685375504|ref|XP_009120817.1|	767	2e-90	PREDICTED: dicer-like protein 4 [Brassica rapa]	sp|P84634|DCL4_ARATH	233	E:4e-68	RecName: Full=Dicer-like protein 4;^Eukaryota; Viridiplantae; Streptophyta; Embryophyta; Tracheophyta; Spermatophyta; Magnoliophyta; eudicotyledons; core eudicotyledons; rosids; malvids; Brassicales; Brassicaceae; Camelineae; Arabidopsis
c26635_g1	gi|674905168|emb|CDY27897.1|	676	9e-89	BnaA07g04870D [Brassica napus]	sp|Q91VC0|DCTP1_RAT	112	E:6e-30	RecName: Full=dCTP pyrophosphatase 1;^Eukaryota; Metazoa; Chordata; Craniata; Vertebrata; Euteleostomi; Mammalia; Eutheria; Euarchontoglires; Glires; Rodentia; Sciurognathi; Muroidea; Muridae; Murinae; Rattus
c26591_g1	gi|685269916|ref|XP_009125966.1|	1092	7e-147	PREDICTED: 3-isopropylmalate dehydrogenase 3, chloroplastic [Brassica rapa]	sp|Q9FMT1|LEU33_ARATH	384	E:5e-132	RecName: Full=3-isopropylmalate dehydrogenase 3, chloroplastic;^Eukaryota; Viridiplantae; Streptophyta; Embryophyta; Tracheophyta; Spermatophyta; Magnoliophyta; eudicotyledons; core eudicotyledons; rosids; malvids; Brassicales; Brassicaceae; Camelineae; Arabidopsis
c36444_g1	gi|685266159|ref|XP_009118453.1|	2573	0	PREDICTED: probable tyrosine--tRNA ligase, mitochondrial [Brassica rapa]	sp|Q6MC06|SYY_PARUW	464	E:5e-157	RecName: Full=Tyrosine--tRNA ligase;^Bacteria; Chlamydiae; Chlamydiales; Parachlamydiaceae; Candidatus Protochlamydia
c35768_g1	gi|685293567|ref|XP_009137676.1|	1997	0	PREDICTED: protein PELOTA 1 [Brassica rapa]	sp|P48612|PELO_DROME	418	E:2e-140	RecName: Full=Protein pelota;^Eukaryota; Metazoa; Ecdysozoa; Arthropoda; Hexapoda; Insecta; Pterygota; Neoptera; Endopterygota; Diptera; Brachycera; Muscomorpha; Ephydroidea; Drosophilidae; Drosophila; Sophophora
c35099_g1	gi|685306312|ref|XP_009143882.1|	2837	0	PREDICTED: chaperonin CPN60-like 1, mitochondrial [Brassica rapa]	sp|Q8L7B5|CH60B_ARATH	1033	E:0	RecName: Full=Chaperonin CPN60-like 1, mitochondrial;^Eukaryota; Viridiplantae; Streptophyta; Embryophyta; Tracheophyta; Spermatophyta; Magnoliophyta; eudicotyledons; core eudicotyledons; rosids; malvids; Brassicales; Brassicaceae; Camelineae; Arabidopsis
c18942_g1	gi|685319355|ref|XP_009149938.1|	624	9e-76	PREDICTED: lysosomal beta glucosidase [Brassica rapa]	sp|Q23892|GLUA_DICDI	52	E:4e-07	RecName: Full=Lysosomal beta glucosidase;^Eukaryota; Amoebozoa; Mycetozoa; Dictyosteliida; Dictyostelium
c1986_g1	gi|685257166|ref|XP_009123745.1|	609	3e-74	PREDICTED: probable pectinesterase/pectinesterase inhibitor 44 isoform X1 [Brassica rapa]	sp|Q9SMY7|PME44_ARATH	185	E:5e-55	RecName: Full=Probable pectinesterase/pectinesterase inhibitor 44;^Eukaryota; Viridiplantae; Streptophyta; Embryophyta; Tracheophyta; Spermatophyta; Magnoliophyta; eudicotyledons; core eudicotyledons; rosids; malvids; Brassicales; Brassicaceae; Camelineae; Arabidopsis
c32959_g1	gi|685266681|ref|XP_009121109.1|	1947	0	PREDICTED: ubiquitin carboxyl-terminal hydrolase 13 isoform X4 [Brassica rapa]	sp|Q84WU2|UBP13_ARATH	672	E:0	RecName: Full=Ubiquitin carboxyl-terminal hydrolase 13;^Eukaryota; Viridiplantae; Streptophyta; Embryophyta; Tracheophyta; Spermatophyta; Magnoliophyta; eudicotyledons; core eudicotyledons; rosids; malvids; Brassicales; Brassicaceae; Camelineae; Arabidopsis
c33777_g1	gi|685326040|ref|XP_009101452.1|	1271	5e-171	PREDICTED: BOI-related E3 ubiquitin-protein ligase 1-like isoform X1 [Brassica rapa]	sp|Q13489|BIRC3_HUMAN	53.1	E:4e-06	RecName: Full=Baculoviral IAP repeat-containing protein 3;^Eukaryota; Metazoa; Chordata; Craniata; Vertebrata; Euteleostomi; Mammalia; Eutheria; Euarchontoglires; Primates; Haplorrhini; Catarrhini; Hominidae; Homo
c31192_g1	gi|685291576|ref|XP_009136732.1|	1699	0	PREDICTED: bifunctional epoxide hydrolase 2 [Brassica rapa]	sp|Q6Q2C2|HYES_PIG	165	E:5e-44	RecName: Full=Bifunctional epoxide hydrolase 2;^Eukaryota; Metazoa; Chordata; Craniata; Vertebrata; Euteleostomi; Mammalia; Eutheria; Laurasiatheria; Cetartiodactyla; Suina; Suidae; Sus
c16339_g1	gi|685260795|ref|XP_009142127.1|	978	2e-127	PREDICTED: ATP-dependent 6-phosphofructokinase 3 [Brassica rapa]	sp|Q94AA4|K6PF3_ARATH	373	E:9e-126	RecName: Full=6-phosphofructokinase 3;^Eukaryota; Viridiplantae; Streptophyta; Embryophyta; Tracheophyta; Spermatophyta; Magnoliophyta; eudicotyledons; core eudicotyledons; rosids; malvids; Brassicales; Brassicaceae; Camelineae; Arabidopsis
c31761_g1	gi|685303123|ref|XP_009142270.1|	2013	0	PREDICTED: ribose-phosphate pyrophosphokinase 5, chloroplastic [Brassica rapa]	sp|O64888|KPRS5_ARATH	687	E:0	RecName: Full=Ribose-phosphate pyrophosphokinase 5, chloroplastic;^Eukaryota; Viridiplantae; Streptophyta; Embryophyta; Tracheophyta; Spermatophyta; Magnoliophyta; eudicotyledons; core eudicotyledons; rosids; malvids; Brassicales; Brassicaceae; Camelineae; Arabidopsis
c28464_g1	gi|685262436|ref|XP_009150639.1|	2028	0	PREDICTED: probable pectinesterase/pectinesterase inhibitor 33 [Brassica rapa]	sp|Q9STY3|PME33_ARATH	744	E:0	RecName: Full=Probable pectinesterase/pectinesterase inhibitor 33;^Eukaryota; Viridiplantae; Streptophyta; Embryophyta; Tracheophyta; Spermatophyta; Magnoliophyta; eudicotyledons; core eudicotyledons; rosids; malvids; Brassicales; Brassicaceae; Camelineae; Arabidopsis
c23001_g1	gi|685322422|ref|XP_009151050.1|	696	2e-83	PREDICTED: probable sucrose-phosphate synthase 2 [Brassica rapa]	sp|Q9FY54|SPSA2_ARATH	248	E:3e-76	RecName: Full=Probable sucrose-phosphate synthase 2;^Eukaryota; Viridiplantae; Streptophyta; Embryophyta; Tracheophyta; Spermatophyta; Magnoliophyta; eudicotyledons; core eudicotyledons; rosids; malvids; Brassicales; Brassicaceae; Camelineae; Arabidopsis
c35602_g2	gi|674922217|emb|CDY10955.1|	591	8e-72	BnaA03g46140D [Brassica napus]	sp|Q42479|CDPK3_ARATH	217	E:1e-65	RecName: Full=Calcium-dependent protein kinase 3;^Eukaryota; Viridiplantae; Streptophyta; Embryophyta; Tracheophyta; Spermatophyta; Magnoliophyta; eudicotyledons; core eudicotyledons; rosids; malvids; Brassicales; Brassicaceae; Camelineae; Arabidopsis
c36494_g1	gi|685283124|ref|XP_009132473.1|	10388	0	PREDICTED: glutamate synthase 1 [NADH], chloroplastic isoform X1 [Brassica rapa]	sp|Q9LV03|GLUT1_ARATH	3756	E:0	RecName: Full=Glutamate synthase 1 [NADH], chloroplastic;^Eukaryota; Viridiplantae; Streptophyta; Embryophyta; Tracheophyta; Spermatophyta; Magnoliophyta; eudicotyledons; core eudicotyledons; rosids; malvids; Brassicales; Brassicaceae; Camelineae; Arabidopsis
c13932_g1	gi|567156098|ref|XP_006418265.1|	1313	9e-175	hypothetical protein EUTSA_v10006937mg [Eutrema salsugineum]	sp|Q42523|MCCA_ARATH	491	E:2e-168	RecName: Full=Methylcrotonoyl-CoA carboxylase subunit alpha, mitochondrial;^Eukaryota; Viridiplantae; Streptophyta; Embryophyta; Tracheophyta; Spermatophyta; Magnoliophyta; eudicotyledons; core eudicotyledons; rosids; malvids; Brassicales; Brassicaceae; Camelineae; Arabidopsis
c39372_g1	gi|685292130|ref|XP_009137004.1|	815	7e-104	PREDICTED: abscisic acid 8'-hydroxylase 1 [Brassica rapa]	sp|Q949P1|ABAH1_ARATH	304	E:1e-99	RecName: Full=Abscisic acid 8'-hydroxylase 1;^Eukaryota; Viridiplantae; Streptophyta; Embryophyta; Tracheophyta; Spermatophyta; Magnoliophyta; eudicotyledons; core eudicotyledons; rosids; malvids; Brassicales; Brassicaceae; Camelineae; Arabidopsis
c47009_g1	gi|685258146|ref|XP_009129331.1|	1193	1e-160	PREDICTED: probable indole-3-pyruvate monooxygenase YUCCA8 [Brassica rapa]	sp|Q9SVU0|YUC8_ARATH	423	E:8e-146	RecName: Full=Flavin-containing monooxygenase YUCCA8;^Eukaryota; Viridiplantae; Streptophyta; Embryophyta; Tracheophyta; Spermatophyta; Magnoliophyta; eudicotyledons; core eudicotyledons; rosids; malvids; Brassicales; Brassicaceae; Camelineae; Arabidopsis
c33082_g1	gi|440808119|gb|AGC24234.1|	1692	0	glutamine synthetase 1 [Brassica napus]	sp|Q9LVI8|GLN13_ARATH	625	E:0	RecName: Full=Glutamine synthetase cytosolic isozyme 1-3;^Eukaryota; Viridiplantae; Streptophyta; Embryophyta; Tracheophyta; Spermatophyta; Magnoliophyta; eudicotyledons; core eudicotyledons; rosids; malvids; Brassicales; Brassicaceae; Camelineae; Arabidopsis
c33016_g1	gi|685282430|ref|XP_009132127.1|	1491	0	PREDICTED: DNA repair protein XRCC3 homolog [Brassica rapa]	sp|Q9FKM5|XRCC3_ARATH	463	E:4e-162	RecName: Full=DNA repair protein XRCC3 homolog;^Eukaryota; Viridiplantae; Streptophyta; Embryophyta; Tracheophyta; Spermatophyta; Magnoliophyta; eudicotyledons; core eudicotyledons; rosids; malvids; Brassicales; Brassicaceae; Camelineae; Arabidopsis
c23062_g1	gi|685339919|ref|XP_009106813.1|	1632	0	PREDICTED: serine acetyltransferase 1, chloroplastic-like [Brassica rapa]	sp|Q42588|SAT1_ARATH	503	E:2e-177	RecName: Full=Serine acetyltransferase 1, chloroplastic;^Eukaryota; Viridiplantae; Streptophyta; Embryophyta; Tracheophyta; Spermatophyta; Magnoliophyta; eudicotyledons; core eudicotyledons; rosids; malvids; Brassicales; Brassicaceae; Camelineae; Arabidopsis
c35722_g1	gi|685285191|ref|XP_009133504.1|	1201	4e-160	PREDICTED: NADPH-dependent thioredoxin reductase 3-like [Brassica rapa]	sp|O22229|TRXB3_ARATH	454	E:2e-156	RecName: Full=NADPH-dependent thioredoxin reductase 3;^Eukaryota; Viridiplantae; Streptophyta; Embryophyta; Tracheophyta; Spermatophyta; Magnoliophyta; eudicotyledons; core eudicotyledons; rosids; malvids; Brassicales; Brassicaceae; Camelineae; Arabidopsis
c33504_g1	gi|674932478|emb|CDY01101.1|	1034	1e-137	BnaC05g40990D [Brassica napus]	sp|Q6ICY4|MTPC2_ARATH	394	E:1e-135	RecName: Full=Metal tolerance protein C2;^Eukaryota; Viridiplantae; Streptophyta; Embryophyta; Tracheophyta; Spermatophyta; Magnoliophyta; eudicotyledons; core eudicotyledons; rosids; malvids; Brassicales; Brassicaceae; Camelineae; Arabidopsis
c12828_g1	gi|685374255|ref|XP_009120383.1|	543	1e-64	PREDICTED: phosphoinositide phospholipase C 1 [Brassica rapa]	sp|Q39032|PLCD1_ARATH	191	E:2e-57	RecName: Full=Phosphoinositide phospholipase C 1;^Eukaryota; Viridiplantae; Streptophyta; Embryophyta; Tracheophyta; Spermatophyta; Magnoliophyta; eudicotyledons; core eudicotyledons; rosids; malvids; Brassicales; Brassicaceae; Camelineae; Arabidopsis
c30892_g1	gi|685365599|ref|XP_009116902.1|	1089	3e-142	PREDICTED: probable pre-mRNA-splicing factor ATP-dependent RNA helicase [Brassica rapa]	sp|O22899|DHX15_ARATH	413	E:3e-139	RecName: Full=Probable pre-mRNA-splicing factor ATP-dependent RNA helicase;^Eukaryota; Viridiplantae; Streptophyta; Embryophyta; Tracheophyta; Spermatophyta; Magnoliophyta; eudicotyledons; core eudicotyledons; rosids; malvids; Brassicales; Brassicaceae; Camelineae; Arabidopsis
c13298_g1	gi|685371186|ref|XP_009119290.1|	532	2e-62	PREDICTED: pre-mRNA-processing factor 19 homolog 1 [Brassica rapa]	sp|Q94BR4|PR19A_ARATH	197	E:5e-59	RecName: Full=Pre-mRNA-processing factor 19 homolog 1;^Eukaryota; Viridiplantae; Streptophyta; Embryophyta; Tracheophyta; Spermatophyta; Magnoliophyta; eudicotyledons; core eudicotyledons; rosids; malvids; Brassicales; Brassicaceae; Camelineae; Arabidopsis
c39897_g1	gi|674959633|emb|CDX74338.1|	783	3e-100	BnaA03g27090D [Brassica napus]	sp|O14734|ACOT8_HUMAN	60.1	E:9e-10	RecName: Full=Acyl-coenzyme A thioesterase 8;^Eukaryota; Metazoa; Chordata; Craniata; Vertebrata; Euteleostomi; Mammalia; Eutheria; Euarchontoglires; Primates; Haplorrhini; Catarrhini; Hominidae; Homo
c34350_g1	gi|685284220|ref|XP_009133009.1|	6603	0	PREDICTED: uncharacterized protein LOC103857556 [Brassica rapa]	sp|Q05609|CTR1_ARATH	189	E:4e-48	RecName: Full=Serine/threonine-protein kinase CTR1;^Eukaryota; Viridiplantae; Streptophyta; Embryophyta; Tracheophyta; Spermatophyta; Magnoliophyta; eudicotyledons; core eudicotyledons; rosids; malvids; Brassicales; Brassicaceae; Camelineae; Arabidopsis
c29268_g1	gi|336109242|gb|AEI16470.1|	335	4e-35	acetyl-CoA carboxylase biotin-containing subunit [Brassica rapa]	sp|Q9LLC1|BCCP2_ARATH	115	E:3e-29	RecName: Full=Biotin carboxyl carrier protein of acetyl-CoA carboxylase 2, chloroplastic;^Eukaryota; Viridiplantae; Streptophyta; Embryophyta; Tracheophyta; Spermatophyta; Magnoliophyta; eudicotyledons; core eudicotyledons; rosids; malvids; Brassicales; Brassicaceae; Camelineae; Arabidopsis
c16149_g1	gi|685353519|ref|XP_009111971.1|	1748	0	PREDICTED: replication protein A 70 kDa DNA-binding subunit D [Brassica rapa]	sp|P22336|RFA1_YEAST	177	E:4e-48	RecName: Full=Replication factor A protein 1;^Eukaryota; Fungi; Dikarya; Ascomycota; Saccharomycotina; Saccharomycetes; Saccharomycetales; Saccharomycetaceae; Saccharomyces
c35710_g2	gi|674950335|emb|CDX82981.1|	2877	0	BnaA01g19810D [Brassica napus]	sp|Q9LX66|HERK_ARATH	882	E:0	RecName: Full=Receptor-like protein kinase HERK 1;^Eukaryota; Viridiplantae; Streptophyta; Embryophyta; Tracheophyta; Spermatophyta; Magnoliophyta; eudicotyledons; core eudicotyledons; rosids; malvids; Brassicales; Brassicaceae; Camelineae; Arabidopsis
c3432_g2	gi|685294323|ref|XP_009138047.1|	550	5e-68	PREDICTED: putative glutathione peroxidase 7, chloroplastic [Brassica rapa]	sp|Q9SZ54|GPX7_ARATH	197	E:8e-62	RecName: Full=Putative glutathione peroxidase 7, chloroplastic;^Eukaryota; Viridiplantae; Streptophyta; Embryophyta; Tracheophyta; Spermatophyta; Magnoliophyta; eudicotyledons; core eudicotyledons; rosids; malvids; Brassicales; Brassicaceae; Camelineae; Arabidopsis
c7289_g1	gi|674905996|emb|CDY27062.1|	2814	0	BnaA02g10820D [Brassica napus]	sp|B3QYP1|SYP_CHLT3	518	E:2e-176	RecName: Full=Proline--tRNA ligase;^Bacteria; Chlorobi; Chlorobia; Chlorobiales; Chlorobiaceae; Chloroherpeton
c26477_g1	gi|110741949|dbj|BAE98915.1|	665	3e-82	ubiquitin carboxyl-terminal hydrolase like protein [Arabidopsis thaliana]	sp|Q84WU2|UBP13_ARATH	262	E:6e-81	RecName: Full=Ubiquitin carboxyl-terminal hydrolase 13;^Eukaryota; Viridiplantae; Streptophyta; Embryophyta; Tracheophyta; Spermatophyta; Magnoliophyta; eudicotyledons; core eudicotyledons; rosids; malvids; Brassicales; Brassicaceae; Camelineae; Arabidopsis
c28541_g1	gi|674946731|emb|CDX86875.1|	566	4e-71	BnaA09g22650D [Brassica napus]	sp|Q9S7A3|MOC2A_ARATH	174	E:1e-53	RecName: Full=Molybdopterin synthase sulfur carrier subunit;^Eukaryota; Viridiplantae; Streptophyta; Embryophyta; Tracheophyta; Spermatophyta; Magnoliophyta; eudicotyledons; core eudicotyledons; rosids; malvids; Brassicales; Brassicaceae; Camelineae; Arabidopsis
c36152_g1	gi|674924775|emb|CDY08477.1|	4357	0	BnaA05g27130D [Brassica napus]	sp|Q15393|SF3B3_HUMAN	133	E:3e-30	RecName: Full=Splicing factor 3B subunit 3;^Eukaryota; Metazoa; Chordata; Craniata; Vertebrata; Euteleostomi; Mammalia; Eutheria; Euarchontoglires; Primates; Haplorrhini; Catarrhini; Hominidae; Homo
c34146_g2	gi|674892862|emb|CDY39900.1|	2680	0	BnaA09g14820D [Brassica napus]	sp|P42804|HEM11_ARATH	913	E:0	RecName: Full=Glutamyl-tRNA reductase 1, chloroplastic;^Eukaryota; Viridiplantae; Streptophyta; Embryophyta; Tracheophyta; Spermatophyta; Magnoliophyta; eudicotyledons; core eudicotyledons; rosids; malvids; Brassicales; Brassicaceae; Camelineae; Arabidopsis
c35706_g1	gi|31321896|gb|AAK84429.1|	2162	0	putative papillar cell-specific calnexin [Brassica napus]	sp|P29402|CALX1_ARATH	803	E:0	RecName: Full=Calnexin homolog 1;^Eukaryota; Viridiplantae; Streptophyta; Embryophyta; Tracheophyta; Spermatophyta; Magnoliophyta; eudicotyledons; core eudicotyledons; rosids; malvids; Brassicales; Brassicaceae; Camelineae; Arabidopsis
c28230_g1	gi|685377640|ref|XP_009121676.1|	640	9e-82	PREDICTED: 30S ribosomal protein S13, chloroplastic [Brassica rapa]	sp|P42732|RR13_ARATH	241	E:2e-79	RecName: Full=30S ribosomal protein S13, chloroplastic;^Eukaryota; Viridiplantae; Streptophyta; Embryophyta; Tracheophyta; Spermatophyta; Magnoliophyta; eudicotyledons; core eudicotyledons; rosids; malvids; Brassicales; Brassicaceae; Camelineae; Arabidopsis
c32742_g1	gi|674917594|emb|CDY15454.1|	2474	0	BnaA08g27380D [Brassica napus]	sp|Q8W4M7|ERCC2_ARATH	922	E:0	RecName: Full=DNA repair helicase UVH6;^Eukaryota; Viridiplantae; Streptophyta; Embryophyta; Tracheophyta; Spermatophyta; Magnoliophyta; eudicotyledons; core eudicotyledons; rosids; malvids; Brassicales; Brassicaceae; Camelineae; Arabidopsis
c31165_g1	gi|685340946|ref|XP_009107230.1|	3600	0	PREDICTED: serine/threonine-protein kinase TIO [Brassica rapa]	sp|Q2QAV0|TIO_ARATH	1258	E:0	RecName: Full=Serine/threonine-protein kinase TIO;^Eukaryota; Viridiplantae; Streptophyta; Embryophyta; Tracheophyta; Spermatophyta; Magnoliophyta; eudicotyledons; core eudicotyledons; rosids; malvids; Brassicales; Brassicaceae; Camelineae; Arabidopsis
c18597_g1	gi|685353782|ref|XP_009112064.1|	889	1e-115	PREDICTED: DEAD-box ATP-dependent RNA helicase 30 isoform X2 [Brassica rapa]	sp|Q8W4R3|RH30_ARATH	338	E:2e-112	RecName: Full=DEAD-box ATP-dependent RNA helicase 30;^Eukaryota; Viridiplantae; Streptophyta; Embryophyta; Tracheophyta; Spermatophyta; Magnoliophyta; eudicotyledons; core eudicotyledons; rosids; malvids; Brassicales; Brassicaceae; Camelineae; Arabidopsis
c37232_g1	gi|685256340|ref|XP_009136666.1|	728	1e-91	PREDICTED: cytochrome P450 81F1-like [Brassica rapa]	sp|O65790|C81F1_ARATH	213	E:3e-65	RecName: Full=Cytochrome P450 81F1;^Eukaryota; Viridiplantae; Streptophyta; Embryophyta; Tracheophyta; Spermatophyta; Magnoliophyta; eudicotyledons; core eudicotyledons; rosids; malvids; Brassicales; Brassicaceae; Camelineae; Arabidopsis
c34665_g4	gi|674871972|emb|CDY62302.1|	1925	0	BnaA09g54220D [Brassica napus]	sp|A8MS41|CCR4D_ARATH	607	E:0	RecName: Full=Carbon catabolite repressor protein 4 homolog 4;^Eukaryota; Viridiplantae; Streptophyta; Embryophyta; Tracheophyta; Spermatophyta; Magnoliophyta; eudicotyledons; core eudicotyledons; rosids; malvids; Brassicales; Brassicaceae; Camelineae; Arabidopsis
c30549_g1	gi|685322581|ref|XP_009151110.1|	1566	0	PREDICTED: ent-kaurene oxidase, chloroplastic [Brassica rapa]	sp|Q93ZB2|KO1_ARATH	539	E:0	RecName: Full=Ent-kaurene oxidase, chloroplastic;^Eukaryota; Viridiplantae; Streptophyta; Embryophyta; Tracheophyta; Spermatophyta; Magnoliophyta; eudicotyledons; core eudicotyledons; rosids; malvids; Brassicales; Brassicaceae; Camelineae; Arabidopsis`sp|Q93ZB2|KO1_ARATH
c30549_g1	gi|685322581|ref|XP_009151110.1|	1566	0	PREDICTED: ent-kaurene oxidase, chloroplastic [Brassica rapa]	sp|Q93ZB2|KO1_ARATH	539	E:0	RecName: Full=Ent-kaurene oxidase, chloroplastic;^Eukaryota; Viridiplantae; Streptophyta; Embryophyta; Tracheophyta; Spermatophyta; Magnoliophyta; eudicotyledons; core eudicotyledons; rosids; malvids; Brassicales; Brassicaceae; Camelineae; Arabidopsis`sp|Q93ZB2|KO1_ARATH
c34798_g1	gi|685376487|ref|XP_009121180.1|	2206	0	PREDICTED: alpha-L-arabinofuranosidase 2-like [Brassica rapa]	sp|Q8VZR2|ASD2_ARATH	747	E:0	RecName: Full=Alpha-L-arabinofuranosidase 2;^Eukaryota; Viridiplantae; Streptophyta; Embryophyta; Tracheophyta; Spermatophyta; Magnoliophyta; eudicotyledons; core eudicotyledons; rosids; malvids; Brassicales; Brassicaceae; Camelineae; Arabidopsis`sp|Q8VZR2|ASD2_ARATH
c34798_g1	gi|685376487|ref|XP_009121180.1|	2206	0	PREDICTED: alpha-L-arabinofuranosidase 2-like [Brassica rapa]	sp|Q8VZR2|ASD2_ARATH	747	E:0	RecName: Full=Alpha-L-arabinofuranosidase 2;^Eukaryota; Viridiplantae; Streptophyta; Embryophyta; Tracheophyta; Spermatophyta; Magnoliophyta; eudicotyledons; core eudicotyledons; rosids; malvids; Brassicales; Brassicaceae; Camelineae; Arabidopsis`sp|Q8VZR2|ASD2_ARATH
c34798_g1	gi|685376487|ref|XP_009121180.1|	2206	0	PREDICTED: alpha-L-arabinofuranosidase 2-like [Brassica rapa]	sp|Q8VZR2|ASD2_ARATH	747	E:0	RecName: Full=Alpha-L-arabinofuranosidase 2;^Eukaryota; Viridiplantae; Streptophyta; Embryophyta; Tracheophyta; Spermatophyta; Magnoliophyta; eudicotyledons; core eudicotyledons; rosids; malvids; Brassicales; Brassicaceae; Camelineae; Arabidopsis`sp|Q8VZR2|ASD2_ARATH
c34335_g2	gi|674915859|emb|CDY17358.1|	1176	3e-160	BnaA10g09920D [Brassica napus]	sp|Q9HAN9|NMNA1_HUMAN	196	E:1e-58	RecName: Full=Nicotinamide mononucleotide adenylyltransferase 1;^Eukaryota; Metazoa; Chordata; Craniata; Vertebrata; Euteleostomi; Mammalia; Eutheria; Euarchontoglires; Primates; Haplorrhini; Catarrhini; Hominidae; Homo
c32203_g1	gi|685378752|ref|XP_009122122.1|	1110	8e-148	PREDICTED: transcription factor PCL1-like [Brassica rapa]	sp|Q940D0|ARR1_ARATH	99.4	E:6e-21	RecName: Full=Two-component response regulator ARR1;^Eukaryota; Viridiplantae; Streptophyta; Embryophyta; Tracheophyta; Spermatophyta; Magnoliophyta; eudicotyledons; core eudicotyledons; rosids; malvids; Brassicales; Brassicaceae; Camelineae; Arabidopsis
c46976_g1	gi|685285857|ref|XP_009133846.1|	616	1e-75	PREDICTED: cell division control protein 6 homolog [Brassica rapa]	sp|O16810|ORC1_DROME	52.4	E:2e-07	RecName: Full=Origin recognition complex subunit 1;^Eukaryota; Metazoa; Ecdysozoa; Arthropoda; Hexapoda; Insecta; Pterygota; Neoptera; Endopterygota; Diptera; Brachycera; Muscomorpha; Ephydroidea; Drosophilidae; Drosophila; Sophophora
c44366_g1	gi|685363264|ref|XP_009115912.1|	620	5e-79	PREDICTED: DNA-directed RNA polymerases II, IV and V subunit 11 [Brassica rapa]	sp|Q38859|RPB11_ARATH	231	E:2e-75	RecName: Full=DNA-directed RNA polymerase II subunit RPB11;^Eukaryota; Viridiplantae; Streptophyta; Embryophyta; Tracheophyta; Spermatophyta; Magnoliophyta; eudicotyledons; core eudicotyledons; rosids; malvids; Brassicales; Brassicaceae; Camelineae; Arabidopsis
c31749_g1	gi|685291311|ref|XP_009136605.1|	1172	1e-158	PREDICTED: proteasome subunit alpha type-7-A [Brassica rapa]	sp|P30186|PSA7A_ARATH	445	E:1e-155	RecName: Full=Proteasome subunit alpha type-7-A;^Eukaryota; Viridiplantae; Streptophyta; Embryophyta; Tracheophyta; Spermatophyta; Magnoliophyta; eudicotyledons; core eudicotyledons; rosids; malvids; Brassicales; Brassicaceae; Camelineae; Arabidopsis
c245_g1	gi|685283815|ref|XP_009132810.1|	730	2e-95	PREDICTED: ras-related protein RABA5d-like [Brassica rapa]	sp|Q9SIP0|RAA5D_ARATH	256	E:2e-85	RecName: Full=Ras-related protein RABA5d;^Eukaryota; Viridiplantae; Streptophyta; Embryophyta; Tracheophyta; Spermatophyta; Magnoliophyta; eudicotyledons; core eudicotyledons; rosids; malvids; Brassicales; Brassicaceae; Camelineae; Arabidopsis
c26903_g1	gi|685277213|ref|XP_009129561.1|	2416	0	PREDICTED: cytochrome P450 71B22 [Brassica rapa]	sp|Q9LTM1|C71BM_ARATH	875	E:0	RecName: Full=Cytochrome P450 71B22;^Eukaryota; Viridiplantae; Streptophyta; Embryophyta; Tracheophyta; Spermatophyta; Magnoliophyta; eudicotyledons; core eudicotyledons; rosids; malvids; Brassicales; Brassicaceae; Camelineae; Arabidopsis
c32486_g1	gi|685313580|ref|XP_009147386.1|	753	6e-99	PREDICTED: 40S ribosomal protein S19-1 [Brassica rapa]	sp|Q9SGA6|RS191_ARATH	290	E:1e-98	RecName: Full=40S ribosomal protein S19-1;^Eukaryota; Viridiplantae; Streptophyta; Embryophyta; Tracheophyta; Spermatophyta; Magnoliophyta; eudicotyledons; core eudicotyledons; rosids; malvids; Brassicales; Brassicaceae; Camelineae; Arabidopsis
c27956_g1	gi|674905236|emb|CDY27715.1|	748	3e-96	BnaA05g31240D [Brassica napus]	sp|A9BDG4|RL7_PROM4	73.9	E:7e-15	RecName: Full=50S ribosomal protein L7/L12;^Bacteria; Cyanobacteria; Prochlorales; Prochlorococcaceae; Prochlorococcus
c33837_g1	gi|685283848|ref|XP_009132827.1|	4162	0	PREDICTED: DNA repair protein RAD50 [Brassica rapa]	sp|Q9SL02|RAD50_ARATH	1433	E:0	RecName: Full=DNA repair protein RAD50;^Eukaryota; Viridiplantae; Streptophyta; Embryophyta; Tracheophyta; Spermatophyta; Magnoliophyta; eudicotyledons; core eudicotyledons; rosids; malvids; Brassicales; Brassicaceae; Camelineae; Arabidopsis
c25310_g1	gi|674880098|emb|CDY52094.1|	517	2e-61	BnaC04g55430D [Brassica napus]	sp|Q96529|PURA_ARATH	195	E:2e-59	RecName: Full=Adenylosuccinate synthetase, chloroplastic;^Eukaryota; Viridiplantae; Streptophyta; Embryophyta; Tracheophyta; Spermatophyta; Magnoliophyta; eudicotyledons; core eudicotyledons; rosids; malvids; Brassicales; Brassicaceae; Camelineae; Arabidopsis
c29545_g1	gi|674944205|emb|CDX89391.1|	1617	0	BnaA01g15020D [Brassica napus]	sp|Q54DY9|BCS1B_DICDI	92.8	E:2e-19	RecName: Full=Probable mitochondrial chaperone BCS1-B;^Eukaryota; Amoebozoa; Mycetozoa; Dictyosteliida; Dictyostelium
c35249_g9	gi|674890027|emb|CDY42724.1|	1004	3e-173	BnaA03g53770D [Brassica napus]	sp|O94432|YHKF_SCHPO	97.4	E:4e-20	RecName: Full=Uncharacterized RNA-binding protein C660.15;^Eukaryota; Fungi; Dikarya; Ascomycota; Taphrinomycotina; Schizosaccharomycetes; Schizosaccharomycetales; Schizosaccharomycetaceae; Schizosaccharomyces`sp|O94432|YHKF_SCHPO
c35249_g9	gi|674890027|emb|CDY42724.1|	1004	3e-173	BnaA03g53770D [Brassica napus]	sp|O94432|YHKF_SCHPO	97.4	E:4e-20	RecName: Full=Uncharacterized RNA-binding protein C660.15;^Eukaryota; Fungi; Dikarya; Ascomycota; Taphrinomycotina; Schizosaccharomycetes; Schizosaccharomycetales; Schizosaccharomycetaceae; Schizosaccharomyces`sp|O94432|YHKF_SCHPO
c32862_g1	gi|674921820|emb|CDY11478.1|	1341	0	BnaA09g40440D [Brassica napus]	sp|O48721|HEM4_ARATH	377	E:1e-127	RecName: Full=Uroporphyrinogen-III synthase, chloroplastic;^Eukaryota; Viridiplantae; Streptophyta; Embryophyta; Tracheophyta; Spermatophyta; Magnoliophyta; eudicotyledons; core eudicotyledons; rosids; malvids; Brassicales; Brassicaceae; Camelineae; Arabidopsis
c36262_g1	gi|685370497|ref|XP_009119011.1|	4384	0	PREDICTED: insulin-degrading enzyme-like isoform X1 [Brassica rapa]	sp|P35559|IDE_RAT	472	E:6e-149	RecName: Full=Insulin-degrading enzyme;^Eukaryota; Metazoa; Chordata; Craniata; Vertebrata; Euteleostomi; Mammalia; Eutheria; Euarchontoglires; Glires; Rodentia; Sciurognathi; Muroidea; Muridae; Murinae; Rattus
c4986_g1	gi|674934224|emb|CDX99072.1|	657	1e-80	BnaA06g17630D [Brassica napus]	sp|Q56078|BGLX_SALTY	67.4	E:2e-12	RecName: Full=Periplasmic beta-glucosidase;^Bacteria; Proteobacteria; Gammaproteobacteria; Enterobacteriales; Enterobacteriaceae; Salmonella
c36547_g2	gi|685310719|ref|XP_009145949.1|	2476	0	PREDICTED: outer envelope protein 64, chloroplastic [Brassica rapa]	sp|Q9LVH5|OE64C_ARATH	875	E:0	RecName: Full=Outer envelope protein 64, chloroplastic;^Eukaryota; Viridiplantae; Streptophyta; Embryophyta; Tracheophyta; Spermatophyta; Magnoliophyta; eudicotyledons; core eudicotyledons; rosids; malvids; Brassicales; Brassicaceae; Camelineae; Arabidopsis
c34023_g1	gi|674235240|gb|KFK28005.1|	1762	0	hypothetical protein AALP_AA8G459200 [Arabis alpina]	sp|Q9ASR0|TBB3_ARATH	681	E:0	RecName: Full=Tubulin beta-3 chain;^Eukaryota; Viridiplantae; Streptophyta; Embryophyta; Tracheophyta; Spermatophyta; Magnoliophyta; eudicotyledons; core eudicotyledons; rosids; malvids; Brassicales; Brassicaceae; Camelineae; Arabidopsis
c19848_g1	gi|685298635|ref|XP_009140088.1|	3794	0	PREDICTED: DNA repair helicase XPB1 [Brassica rapa]	sp|Q38861|XPB1_ARATH	1353	E:0	RecName: Full=DNA repair helicase XPB1;^Eukaryota; Viridiplantae; Streptophyta; Embryophyta; Tracheophyta; Spermatophyta; Magnoliophyta; eudicotyledons; core eudicotyledons; rosids; malvids; Brassicales; Brassicaceae; Camelineae; Arabidopsis
c21479_g3	gi|674963894|emb|CDX70126.1|	758	1e-95	BnaA10g24750D [Brassica napus]	sp|Q5EAE9|ATL43_ARATH	248	E:3e-78	RecName: Full=RING-H2 finger protein ATL43;^Eukaryota; Viridiplantae; Streptophyta; Embryophyta; Tracheophyta; Spermatophyta; Magnoliophyta; eudicotyledons; core eudicotyledons; rosids; malvids; Brassicales; Brassicaceae; Camelineae; Arabidopsis
c33825_g2	gi|674959392|emb|CDX74097.1|	890	1e-114	BnaA03g29500D [Brassica napus]	sp|Q9SEE5|GALK1_ARATH	302	E:3e-98	RecName: Full=Galactokinase;^Eukaryota; Viridiplantae; Streptophyta; Embryophyta; Tracheophyta; Spermatophyta; Magnoliophyta; eudicotyledons; core eudicotyledons; rosids; malvids; Brassicales; Brassicaceae; Camelineae; Arabidopsis`sp|Q9SEE5|GALK1_ARATH
c34819_g1	gi|685259658|ref|XP_009136537.1|	5892	0	PREDICTED: separase isoform X2 [Brassica rapa]	sp|P18296|CUT1_SCHPO	181	E:2e-44	RecName: Full=Separin;^Eukaryota; Fungi; Dikarya; Ascomycota; Taphrinomycotina; Schizosaccharomycetes; Schizosaccharomycetales; Schizosaccharomycetaceae; Schizosaccharomyces
c29305_g1	gi|685383974|ref|XP_009124218.1|	2028	0	PREDICTED: beta-glucosidase 42 isoform X1 [Brassica rapa]	sp|Q9FIW4|BGL42_ARATH	729	E:0	RecName: Full=Beta-glucosidase 42;^Eukaryota; Viridiplantae; Streptophyta; Embryophyta; Tracheophyta; Spermatophyta; Magnoliophyta; eudicotyledons; core eudicotyledons; rosids; malvids; Brassicales; Brassicaceae; Camelineae; Arabidopsis`sp|Q9FIW4|BGL42_ARATH
c29305_g1	gi|685383974|ref|XP_009124218.1|	2028	0	PREDICTED: beta-glucosidase 42 isoform X1 [Brassica rapa]	sp|Q9FIW4|BGL42_ARATH	729	E:0	RecName: Full=Beta-glucosidase 42;^Eukaryota; Viridiplantae; Streptophyta; Embryophyta; Tracheophyta; Spermatophyta; Magnoliophyta; eudicotyledons; core eudicotyledons; rosids; malvids; Brassicales; Brassicaceae; Camelineae; Arabidopsis`sp|Q9FIW4|BGL42_ARATH
c29305_g1	gi|685383974|ref|XP_009124218.1|	2028	0	PREDICTED: beta-glucosidase 42 isoform X1 [Brassica rapa]	sp|Q9FIW4|BGL42_ARATH	729	E:0	RecName: Full=Beta-glucosidase 42;^Eukaryota; Viridiplantae; Streptophyta; Embryophyta; Tracheophyta; Spermatophyta; Magnoliophyta; eudicotyledons; core eudicotyledons; rosids; malvids; Brassicales; Brassicaceae; Camelineae; Arabidopsis`sp|Q9FIW4|BGL42_ARATH
c33410_g1	gi|685289237|ref|XP_009135565.1|	1050	4e-142	PREDICTED: phosphopantothenoylcysteine decarboxylase-like [Brassica rapa]	sp|Q9SWE5|HAL3A_ARATH	390	E:4e-136	RecName: Full=Phosphopantothenoylcysteine decarboxylase;^Eukaryota; Viridiplantae; Streptophyta; Embryophyta; Tracheophyta; Spermatophyta; Magnoliophyta; eudicotyledons; core eudicotyledons; rosids; malvids; Brassicales; Brassicaceae; Camelineae; Arabidopsis
c34705_g2	gi|685363644|ref|XP_009116065.1|	1925	0	PREDICTED: probable ADP-ribosylation factor GTPase-activating protein AGD6 [Brassica rapa]	sp|Q9M354|AGD6_ARATH	597	E:0	RecName: Full=Probable ADP-ribosylation factor GTPase-activating protein AGD6;^Eukaryota; Viridiplantae; Streptophyta; Embryophyta; Tracheophyta; Spermatophyta; Magnoliophyta; eudicotyledons; core eudicotyledons; rosids; malvids; Brassicales; Brassicaceae; Camelineae; Arabidopsis
c25796_g1	gi|685268801|ref|XP_009125454.1|	416	6e-48	PREDICTED: probable histone H2A.4 [Brassica rapa]	sp|Q9LZ46|H2A4_ARATH	155	E:8e-46	RecName: Full=Probable histone H2A.4;^Eukaryota; Viridiplantae; Streptophyta; Embryophyta; Tracheophyta; Spermatophyta; Magnoliophyta; eudicotyledons; core eudicotyledons; rosids; malvids; Brassicales; Brassicaceae; Camelineae; Arabidopsis
c35759_g1	gi|674909520|emb|CDY23609.1|	1732	0	BnaC05g39850D [Brassica napus]	sp|Q8DMA9|SYK_THEEB	411	E:3e-177	RecName: Full=Lysine--tRNA ligase;^Bacteria; Cyanobacteria; Chroococcales; Thermosynechococcus`sp|Q8DMA9|SYK_THEEB
c35759_g1	gi|674909520|emb|CDY23609.1|	1732	0	BnaC05g39850D [Brassica napus]	sp|Q8DMA9|SYK_THEEB	411	E:3e-177	RecName: Full=Lysine--tRNA ligase;^Bacteria; Cyanobacteria; Chroococcales; Thermosynechococcus`sp|Q8DMA9|SYK_THEEB
c49361_g1	gi|674918237|emb|CDY14980.1|	2733	0	BnaA10g08760D [Brassica napus]	sp|Q9MBA1|CAO_ARATH	982	E:0	RecName: Full=Chlorophyllide a oxygenase, chloroplastic;^Eukaryota; Viridiplantae; Streptophyta; Embryophyta; Tracheophyta; Spermatophyta; Magnoliophyta; eudicotyledons; core eudicotyledons; rosids; malvids; Brassicales; Brassicaceae; Camelineae; Arabidopsis
c35413_g1	gi|685294106|ref|XP_009137943.1|	2905	0	PREDICTED: signal recognition particle receptor subunit alpha-like [Brassica rapa]	sp|Q9DBG7|SRPR_MOUSE	422	E:1e-136	RecName: Full=Signal recognition particle receptor subunit alpha;^Eukaryota; Metazoa; Chordata; Craniata; Vertebrata; Euteleostomi; Mammalia; Eutheria; Euarchontoglires; Glires; Rodentia; Sciurognathi; Muroidea; Muridae; Murinae; Mus; Mus
c36017_g1	gi|685287670|ref|XP_009134780.1|	1160	0	PREDICTED: protein CLP1 homolog [Brassica rapa]	sp|Q54N48|CLP1_DICDI	208	E:2e-89	RecName: Full=Protein CLP1 homolog;^Eukaryota; Amoebozoa; Mycetozoa; Dictyosteliida; Dictyostelium`sp|Q54N48|CLP1_DICDI
c36017_g1	gi|685287670|ref|XP_009134780.1|	1160	0	PREDICTED: protein CLP1 homolog [Brassica rapa]	sp|Q54N48|CLP1_DICDI	208	E:2e-89	RecName: Full=Protein CLP1 homolog;^Eukaryota; Amoebozoa; Mycetozoa; Dictyosteliida; Dictyostelium`sp|Q54N48|CLP1_DICDI
c29467_g1	gi|685367151|ref|XP_009117580.1|	925	4e-119	PREDICTED: calcium-dependent protein kinase 10 [Brassica rapa]	sp|Q9M9V8|CDPKA_ARATH	297	E:6e-96	RecName: Full=Calcium-dependent protein kinase 10;^Eukaryota; Viridiplantae; Streptophyta; Embryophyta; Tracheophyta; Spermatophyta; Magnoliophyta; eudicotyledons; core eudicotyledons; rosids; malvids; Brassicales; Brassicaceae; Camelineae; Arabidopsis
c35245_g2	gi|674904059|emb|CDY28918.1|	1615	0	BnaA02g25580D [Brassica napus]	sp|O94432|YHKF_SCHPO	189	E:3e-53	RecName: Full=Uncharacterized RNA-binding protein C660.15;^Eukaryota; Fungi; Dikarya; Ascomycota; Taphrinomycotina; Schizosaccharomycetes; Schizosaccharomycetales; Schizosaccharomycetaceae; Schizosaccharomyces
c35688_g2	gi|674953483|emb|CDX79914.1|	2672	0	BnaA05g02420D [Brassica napus]	sp|O22941|PXM16_ARATH	959	E:0	RecName: Full=Zinc-metallopeptidase, peroxisomal;^Eukaryota; Viridiplantae; Streptophyta; Embryophyta; Tracheophyta; Spermatophyta; Magnoliophyta; eudicotyledons; core eudicotyledons; rosids; malvids; Brassicales; Brassicaceae; Camelineae; Arabidopsis
c35688_g4	gi|685304130|ref|XP_009142777.1|	2656	0	PREDICTED: zinc-metallopeptidase, peroxisomal [Brassica rapa]	sp|O22941|PXM16_ARATH	962	E:0	RecName: Full=Zinc-metallopeptidase, peroxisomal;^Eukaryota; Viridiplantae; Streptophyta; Embryophyta; Tracheophyta; Spermatophyta; Magnoliophyta; eudicotyledons; core eudicotyledons; rosids; malvids; Brassicales; Brassicaceae; Camelineae; Arabidopsis
c32951_g1	gi|685323980|ref|XP_009151638.1|	2863	0	PREDICTED: probably inactive leucine-rich repeat receptor-like protein kinase At5g48380 [Brassica rapa]	sp|Q9ASS4|Y5838_ARATH	909	E:0	RecName: Full=Probably inactive leucine-rich repeat receptor-like protein kinase At5g48380;^Eukaryota; Viridiplantae; Streptophyta; Embryophyta; Tracheophyta; Spermatophyta; Magnoliophyta; eudicotyledons; core eudicotyledons; rosids; malvids; Brassicales; Brassicaceae; Camelineae; Arabidopsis
c34714_g1	gi|685304903|ref|XP_009143173.1|	1871	0	PREDICTED: cell division protein FtsY homolog, chloroplastic [Brassica rapa]	sp|O80842|CFTSY_ARATH	676	E:0	RecName: Full=Cell division protein FtsY homolog, chloroplastic;^Eukaryota; Viridiplantae; Streptophyta; Embryophyta; Tracheophyta; Spermatophyta; Magnoliophyta; eudicotyledons; core eudicotyledons; rosids; malvids; Brassicales; Brassicaceae; Camelineae; Arabidopsis
c36061_g2	gi|685287520|ref|XP_009134701.1|	3957	0	PREDICTED: histidine--tRNA ligase [Brassica rapa]	sp|P93422|SYH_ORYSJ	702	E:0	RecName: Full=Histidine--tRNA ligase;^Eukaryota; Viridiplantae; Streptophyta; Embryophyta; Tracheophyta; Spermatophyta; Magnoliophyta; Liliopsida; Poales; Poaceae; BEP clade; Ehrhartoideae; Oryzeae; Oryza
c33301_g1	gi|685305403|ref|XP_009143428.1|	3267	0	PREDICTED: acetyl-coenzyme A carboxylase carboxyl transferase subunit alpha, chloroplastic-like [Brassica rapa]	sp|Q9LD43|ACCA_ARATH	1078	E:0	RecName: Full=Acetyl-coenzyme A carboxylase carboxyl transferase subunit alpha, chloroplastic;^Eukaryota; Viridiplantae; Streptophyta; Embryophyta; Tracheophyta; Spermatophyta; Magnoliophyta; eudicotyledons; core eudicotyledons; rosids; malvids; Brassicales; Brassicaceae; Camelineae; Arabidopsis
c34781_g1	gi|674921870|emb|CDY11528.1|	3220	0	BnaA09g40940D [Brassica napus]	sp|Q9C5I1|USP_ARATH	1134	E:0	RecName: Full=UDP-sugar pyrophosphorylase;^Eukaryota; Viridiplantae; Streptophyta; Embryophyta; Tracheophyta; Spermatophyta; Magnoliophyta; eudicotyledons; core eudicotyledons; rosids; malvids; Brassicales; Brassicaceae; Camelineae; Arabidopsis
c30385_g1	gi|685348800|ref|XP_009110102.1|	1019	2e-135	PREDICTED: 2-phytyl-1,4-beta-naphthoquinone methyltransferase, chloroplastic [Brassica rapa]	sp|Q3ED65|MENG_ARATH	346	E:9e-117	RecName: Full=2-phytyl-1,4-beta-naphthoquinone methyltransferase, chloroplastic;^Eukaryota; Viridiplantae; Streptophyta; Embryophyta; Tracheophyta; Spermatophyta; Magnoliophyta; eudicotyledons; core eudicotyledons; rosids; malvids; Brassicales; Brassicaceae; Camelineae; Arabidopsis
c30385_g1	gi|685348800|ref|XP_009110102.1|	1019	2e-135	PREDICTED: 2-phytyl-1,4-beta-naphthoquinone methyltransferase, chloroplastic [Brassica rapa]	sp|Q3ED65|MENG_ARATH	346	E:9e-117	RecName: Full=2-phytyl-1,4-beta-naphthoquinone methyltransferase, chloroplastic;^Eukaryota; Viridiplantae; Streptophyta; Embryophyta; Tracheophyta; Spermatophyta; Magnoliophyta; eudicotyledons; core eudicotyledons; rosids; malvids; Brassicales; Brassicaceae; Camelineae; Arabidopsis
c28534_g1	gi|674918801|emb|CDY14494.1|	1139	1e-148	BnaC03g21010D [Brassica napus]	sp|Q9LD43|ACCA_ARATH	372	E:5e-122	RecName: Full=Acetyl-coenzyme A carboxylase carboxyl transferase subunit alpha, chloroplastic;^Eukaryota; Viridiplantae; Streptophyta; Embryophyta; Tracheophyta; Spermatophyta; Magnoliophyta; eudicotyledons; core eudicotyledons; rosids; malvids; Brassicales; Brassicaceae; Camelineae; Arabidopsis
c32484_g1	gi|685357052|ref|XP_009113334.1|	1999	0	PREDICTED: ATP phosphoribosyltransferase 1, chloroplastic-like [Brassica rapa]	sp|A6L2V6|HIS1_BACV8	130	E:9e-33	RecName: Full=ATP phosphoribosyltransferase;^Bacteria; Bacteroidetes; Bacteroidia; Bacteroidales; Bacteroidaceae; Bacteroides
c9880_g1	gi|674923598|emb|CDY09718.1|	535	1e-62	BnaC07g33430D [Brassica napus]	sp|Q9ZWJ9|ARR2_ARATH	182	E:3e-53	RecName: Full=Two-component response regulator ARR2;^Eukaryota; Viridiplantae; Streptophyta; Embryophyta; Tracheophyta; Spermatophyta; Magnoliophyta; eudicotyledons; core eudicotyledons; rosids; malvids; Brassicales; Brassicaceae; Camelineae; Arabidopsis
c16828_g1	gi|685385946|ref|XP_009124868.1|	3510	0	PREDICTED: phospholipase D p2 [Brassica rapa]	sp|Q9M9W8|PLDP2_ARATH	1227	E:0	RecName: Full=Phospholipase D p2;^Eukaryota; Viridiplantae; Streptophyta; Embryophyta; Tracheophyta; Spermatophyta; Magnoliophyta; eudicotyledons; core eudicotyledons; rosids; malvids; Brassicales; Brassicaceae; Camelineae; Arabidopsis
c35043_g2	gi|674916671|emb|CDY16465.1|	1313	2e-176	BnaA08g03020D [Brassica napus]	sp|Q8VYB5|AMSH1_ARATH	453	E:1e-155	RecName: Full=AMSH-like ubiquitin thioesterase 1;^Eukaryota; Viridiplantae; Streptophyta; Embryophyta; Tracheophyta; Spermatophyta; Magnoliophyta; eudicotyledons; core eudicotyledons; rosids; malvids; Brassicales; Brassicaceae; Camelineae; Arabidopsis
c27974_g1	gi|685313855|ref|XP_009147523.1|	2023	0	PREDICTED: phospholipase D epsilon [Brassica rapa]	sp|Q9C888|PLDE1_ARATH	706	E:0	RecName: Full=Phospholipase D epsilon;^Eukaryota; Viridiplantae; Streptophyta; Embryophyta; Tracheophyta; Spermatophyta; Magnoliophyta; eudicotyledons; core eudicotyledons; rosids; malvids; Brassicales; Brassicaceae; Camelineae; Arabidopsis
c36662_g1	gi|674934828|emb|CDX98453.1|	1826	0	BnaC05g39220D [Brassica napus]	sp|Q9LRR9|GLO1_ARATH	686	E:0	RecName: Full=Peroxisomal (S)-2-hydroxy-acid oxidase GLO1;^Eukaryota; Viridiplantae; Streptophyta; Embryophyta; Tracheophyta; Spermatophyta; Magnoliophyta; eudicotyledons; core eudicotyledons; rosids; malvids; Brassicales; Brassicaceae; Camelineae; Arabidopsis
c37133_g1	gi|674925008|emb|CDY08206.1|	541	4e-64	BnaA05g14130D [Brassica napus]	sp|O49006|PME3_ARATH	204	E:3e-62	RecName: Full=Pectinesterase/pectinesterase inhibitor 3;^Eukaryota; Viridiplantae; Streptophyta; Embryophyta; Tracheophyta; Spermatophyta; Magnoliophyta; eudicotyledons; core eudicotyledons; rosids; malvids; Brassicales; Brassicaceae; Camelineae; Arabidopsis
c35217_g2	gi|685348949|ref|XP_009110157.1|	777	1e-96	PREDICTED: serine hydroxymethyltransferase 6-like [Brassica rapa]	sp|Q54EW1|GLYC2_DICDI	103	E:6e-24	RecName: Full=Serine hydroxymethyltransferase 2;^Eukaryota; Amoebozoa; Mycetozoa; Dictyosteliida; Dictyostelium
c32158_g1	gi|685350754|ref|XP_009110869.1|	538	5e-66	PREDICTED: probable histone H2AXa [Brassica rapa]	sp|Q9S9K7|H2AXB_ARATH	206	E:3e-65	RecName: Full=Probable histone H2AXb;^Eukaryota; Viridiplantae; Streptophyta; Embryophyta; Tracheophyta; Spermatophyta; Magnoliophyta; eudicotyledons; core eudicotyledons; rosids; malvids; Brassicales; Brassicaceae; Camelineae; Arabidopsis
c13064_g1	gi|685260437|ref|XP_009139872.1|	1550	0	PREDICTED: disease resistance protein RPS2 [Brassica rapa]	sp|Q42484|RPS2_ARATH	484	E:5e-163	RecName: Full=Disease resistance protein RPS2;^Eukaryota; Viridiplantae; Streptophyta; Embryophyta; Tracheophyta; Spermatophyta; Magnoliophyta; eudicotyledons; core eudicotyledons; rosids; malvids; Brassicales; Brassicaceae; Camelineae; Arabidopsis
c19880_g1	gi|674944077|emb|CDX89263.1|	690	2e-85	BnaA01g16300D [Brassica napus]	sp|O81829|GH35_ARATH	256	E:4e-81	RecName: Full=Indole-3-acetic acid-amido synthetase GH3.5;^Eukaryota; Viridiplantae; Streptophyta; Embryophyta; Tracheophyta; Spermatophyta; Magnoliophyta; eudicotyledons; core eudicotyledons; rosids; malvids; Brassicales; Brassicaceae; Camelineae; Arabidopsis
c42069_g1	gi|685285138|ref|XP_009133475.1|	415	2e-44	PREDICTED: LOW QUALITY PROTEIN: ferredoxin-dependent glutamate synthase 2, chloroplastic-like [Brassica rapa]	sp|Q9T0P4|GLTB2_ARATH	125	E:3e-32	RecName: Full=Ferredoxin-dependent glutamate synthase 2, chloroplastic;^Eukaryota; Viridiplantae; Streptophyta; Embryophyta; Tracheophyta; Spermatophyta; Magnoliophyta; eudicotyledons; core eudicotyledons; rosids; malvids; Brassicales; Brassicaceae; Camelineae; Arabidopsis
c34869_g1	gi|685282506|ref|XP_009132166.1|	3892	0	PREDICTED: beta-galactosidase 4 [Brassica rapa]	sp|Q9SCV8|BGAL4_ARATH	1385	E:0	RecName: Full=Beta-galactosidase 4;^Eukaryota; Viridiplantae; Streptophyta; Embryophyta; Tracheophyta; Spermatophyta; Magnoliophyta; eudicotyledons; core eudicotyledons; rosids; malvids; Brassicales; Brassicaceae; Camelineae; Arabidopsis
c32971_g1	gi|685310007|ref|XP_009145603.1|	1871	0	PREDICTED: mRNA cap guanine-N7 methyltransferase 1 [Brassica rapa]	sp|Q9LHQ7|MCES1_ARATH	706	E:0	RecName: Full=mRNA cap guanine-N7 methyltransferase 1;^Eukaryota; Viridiplantae; Streptophyta; Embryophyta; Tracheophyta; Spermatophyta; Magnoliophyta; eudicotyledons; core eudicotyledons; rosids; malvids; Brassicales; Brassicaceae; Camelineae; Arabidopsis
c29522_g2	gi|674940955|emb|CDX92469.1|	754	6e-90	BnaA10g15080D [Brassica napus]	sp|P84634|DCL4_ARATH	275	E:4e-84	RecName: Full=Dicer-like protein 4;^Eukaryota; Viridiplantae; Streptophyta; Embryophyta; Tracheophyta; Spermatophyta; Magnoliophyta; eudicotyledons; core eudicotyledons; rosids; malvids; Brassicales; Brassicaceae; Camelineae; Arabidopsis
c11543_g1	gi|685288305|ref|XP_009135103.1|	1590	0	PREDICTED: transcription initiation factor IIB-2 [Brassica rapa]	sp|Q9SS44|TF2B2_ARATH	609	E:0	RecName: Full=Transcription initiation factor IIB-2;^Eukaryota; Viridiplantae; Streptophyta; Embryophyta; Tracheophyta; Spermatophyta; Magnoliophyta; eudicotyledons; core eudicotyledons; rosids; malvids; Brassicales; Brassicaceae; Camelineae; Arabidopsis
c37041_g1	gi|674882524|emb|CDY49853.1|	735	2e-89	BnaA02g16020D [Brassica napus]	sp|Q9FNX8|LOX4_ARATH	252	E:2e-77	RecName: Full=Lipoxygenase 4, chloroplastic;^Eukaryota; Viridiplantae; Streptophyta; Embryophyta; Tracheophyta; Spermatophyta; Magnoliophyta; eudicotyledons; core eudicotyledons; rosids; malvids; Brassicales; Brassicaceae; Camelineae; Arabidopsis
c33839_g1	gi|685335794|ref|XP_009105269.1|	1771	0	PREDICTED: probable lactoylglutathione lyase, chloroplast [Brassica rapa]	sp|Q8W593|LGUC_ARATH	608	E:0	RecName: Full=Probable lactoylglutathione lyase, chloroplast;^Eukaryota; Viridiplantae; Streptophyta; Embryophyta; Tracheophyta; Spermatophyta; Magnoliophyta; eudicotyledons; core eudicotyledons; rosids; malvids; Brassicales; Brassicaceae; Camelineae; Arabidopsis
c679_g1	gi|556502869|emb|CDJ26231.1|	649	6e-81	putative aspartate aminotransferase [Brassica oleracea]	sp|P46248|AAT5_ARATH	251	E:5e-81	RecName: Full=Aspartate aminotransferase, chloroplastic;^Eukaryota; Viridiplantae; Streptophyta; Embryophyta; Tracheophyta; Spermatophyta; Magnoliophyta; eudicotyledons; core eudicotyledons; rosids; malvids; Brassicales; Brassicaceae; Camelineae; Arabidopsis
c35266_g1	gi|685297558|ref|XP_009139576.1|	2446	0	PREDICTED: serine hydroxymethyltransferase 4 [Brassica rapa]	sp|Q54Z26|GLYC1_DICDI	601	E:0	RecName: Full=Serine hydroxymethyltransferase 1;^Eukaryota; Amoebozoa; Mycetozoa; Dictyosteliida; Dictyostelium
c29658_g1	gi|685349372|ref|XP_009110312.1|	1931	0	PREDICTED: isochorismate synthase 2, chloroplastic [Brassica rapa]	sp|Q9M9V6|ICS2_ARATH	588	E:0	RecName: Full=Isochorismate synthase 2, chloroplastic;^Eukaryota; Viridiplantae; Streptophyta; Embryophyta; Tracheophyta; Spermatophyta; Magnoliophyta; eudicotyledons; core eudicotyledons; rosids; malvids; Brassicales; Brassicaceae; Camelineae; Arabidopsis`sp|Q9M9V6|ICS2_ARATH
c29658_g1	gi|685349372|ref|XP_009110312.1|	1931	0	PREDICTED: isochorismate synthase 2, chloroplastic [Brassica rapa]	sp|Q9M9V6|ICS2_ARATH	588	E:0	RecName: Full=Isochorismate synthase 2, chloroplastic;^Eukaryota; Viridiplantae; Streptophyta; Embryophyta; Tracheophyta; Spermatophyta; Magnoliophyta; eudicotyledons; core eudicotyledons; rosids; malvids; Brassicales; Brassicaceae; Camelineae; Arabidopsis`sp|Q9M9V6|ICS2_ARATH
c33555_g1	gi|685299417|ref|XP_009140462.1|	4356	0	PREDICTED: histone-lysine N-methyltransferase CLF [Brassica rapa]	sp|P93831|CLF_ARATH	1421	E:0	RecName: Full=Histone-lysine N-methyltransferase CLF;^Eukaryota; Viridiplantae; Streptophyta; Embryophyta; Tracheophyta; Spermatophyta; Magnoliophyta; eudicotyledons; core eudicotyledons; rosids; malvids; Brassicales; Brassicaceae; Camelineae; Arabidopsis
c26062_g1	gi|674885627|emb|CDY46934.1|	4902	0	BnaAnng08120D [Brassica napus]	sp|Q9FGR0|CPSF1_ARATH	1716	E:0	RecName: Full=Cleavage and polyadenylation specificity factor subunit 1;^Eukaryota; Viridiplantae; Streptophyta; Embryophyta; Tracheophyta; Spermatophyta; Magnoliophyta; eudicotyledons; core eudicotyledons; rosids; malvids; Brassicales; Brassicaceae; Camelineae; Arabidopsis
c35313_g1	gi|674914393|emb|CDY18853.1|	2831	0	BnaAnng03180D [Brassica napus]	sp|Q9SQT8|DHQSD_ARATH	997	E:0	RecName: Full=Bifunctional 3-dehydroquinate dehydratase/shikimate dehydrogenase, chloroplastic;^Eukaryota; Viridiplantae; Streptophyta; Embryophyta; Tracheophyta; Spermatophyta; Magnoliophyta; eudicotyledons; core eudicotyledons; rosids; malvids; Brassicales; Brassicaceae; Camelineae; Arabidopsis
c32880_g1	gi|674954938|emb|CDX78518.1|	2487	0	BnaA03g04300D [Brassica napus]	sp|Q9FZ87|GH317_ARATH	508	E:0	RecName: Full=Indole-3-acetic acid-amido synthetase GH3.17;^Eukaryota; Viridiplantae; Streptophyta; Embryophyta; Tracheophyta; Spermatophyta; Magnoliophyta; eudicotyledons; core eudicotyledons; rosids; malvids; Brassicales; Brassicaceae; Camelineae; Arabidopsis`sp|Q9FZ87|GH317_ARATH
c32880_g1	gi|674954938|emb|CDX78518.1|	2487	0	BnaA03g04300D [Brassica napus]	sp|Q9FZ87|GH317_ARATH	508	E:0	RecName: Full=Indole-3-acetic acid-amido synthetase GH3.17;^Eukaryota; Viridiplantae; Streptophyta; Embryophyta; Tracheophyta; Spermatophyta; Magnoliophyta; eudicotyledons; core eudicotyledons; rosids; malvids; Brassicales; Brassicaceae; Camelineae; Arabidopsis`sp|Q9FZ87|GH317_ARATH
c28363_g1	gi|685354116|ref|XP_009112196.1|	2363	0	PREDICTED: cysteine desulfurase 1, mitochondrial [Brassica rapa]	sp|O49543|NFS1_ARATH	801	E:0	RecName: Full=Cysteine desulfurase 1, mitochondrial;^Eukaryota; Viridiplantae; Streptophyta; Embryophyta; Tracheophyta; Spermatophyta; Magnoliophyta; eudicotyledons; core eudicotyledons; rosids; malvids; Brassicales; Brassicaceae; Camelineae; Arabidopsis
c8950_g1	gi|685327715|ref|XP_009102145.1|	678	1e-87	PREDICTED: 40S ribosomal protein S15a-2 [Brassica rapa]	sp|O82205|R15A2_ARATH	261	E:3e-87	RecName: Full=40S ribosomal protein S15a-2;^Eukaryota; Viridiplantae; Streptophyta; Embryophyta; Tracheophyta; Spermatophyta; Magnoliophyta; eudicotyledons; core eudicotyledons; rosids; malvids; Brassicales; Brassicaceae; Camelineae; Arabidopsis
c21269_g1	gi|674951077|emb|CDX82387.1|	687	3e-84	BnaA03g34340D [Brassica napus]	sp|P72740|DLDH_SYNY3	73.9	E:2e-14	RecName: Full=Dihydrolipoyl dehydrogenase;^Bacteria; Cyanobacteria; Chroococcales; Synechocystis
c24881_g1	gi|685349679|ref|XP_009110423.1|	704	5e-91	PREDICTED: glutathione S-transferase U26 [Brassica rapa]	sp|Q9SHH8|GSTUQ_ARATH	247	E:3e-81	RecName: Full=Glutathione S-transferase U26;^Eukaryota; Viridiplantae; Streptophyta; Embryophyta; Tracheophyta; Spermatophyta; Magnoliophyta; eudicotyledons; core eudicotyledons; rosids; malvids; Brassicales; Brassicaceae; Camelineae; Arabidopsis
c35492_g1	gi|685331801|ref|XP_009103696.1|	4897	0	PREDICTED: uncharacterized protein LOC103829751 [Brassica rapa]	sp|O95628|CNOT4_HUMAN	185	E:8e-48	RecName: Full=CCR4-NOT transcription complex subunit 4;^Eukaryota; Metazoa; Chordata; Craniata; Vertebrata; Euteleostomi; Mammalia; Eutheria; Euarchontoglires; Primates; Haplorrhini; Catarrhini; Hominidae; Homo
c33829_g2	gi|674876065|emb|CDY56530.1|	1330	0	BnaA07g38690D [Brassica napus]	sp|Q02527|MGAT3_RAT	68.9	E:8e-12	RecName: Full=Beta-1,4-mannosyl-glycoprotein 4-beta-N-acetylglucosaminyltransferase;^Eukaryota; Metazoa; Chordata; Craniata; Vertebrata; Euteleostomi; Mammalia; Eutheria; Euarchontoglires; Glires; Rodentia; Sciurognathi; Muroidea; Muridae; Murinae; Rattus
c27445_g1	gi|674959167|emb|CDX73872.1|	791	5e-103	BnaA03g31750D [Brassica napus]	sp|Q9CAX6|RS142_ARATH	247	E:6e-81	RecName: Full=40S ribosomal protein S14-2;^Eukaryota; Viridiplantae; Streptophyta; Embryophyta; Tracheophyta; Spermatophyta; Magnoliophyta; eudicotyledons; core eudicotyledons; rosids; malvids; Brassicales; Brassicaceae; Camelineae; Arabidopsis
c29722_g1	gi|674926644|emb|CDY06724.1|	2643	0	BnaA10g05030D [Brassica napus]	sp|Q9FZG4|HXKL1_ARATH	853	E:0	RecName: Full=Hexokinase-like 1 protein;^Eukaryota; Viridiplantae; Streptophyta; Embryophyta; Tracheophyta; Spermatophyta; Magnoliophyta; eudicotyledons; core eudicotyledons; rosids; malvids; Brassicales; Brassicaceae; Camelineae; Arabidopsis
c33461_g8	gi|674909699|emb|CDY23400.1|	1134	5e-152	BnaC04g49280D [Brassica napus]	sp|P47999|CYSKP_ARATH	421	E:2e-145	RecName: Full=Cysteine synthase, chloroplastic/chromoplastic;^Eukaryota; Viridiplantae; Streptophyta; Embryophyta; Tracheophyta; Spermatophyta; Magnoliophyta; eudicotyledons; core eudicotyledons; rosids; malvids; Brassicales; Brassicaceae; Camelineae; Arabidopsis
c30882_g1	gi|674877160|emb|CDY54926.1|	1737	0	BnaAnng13600D [Brassica napus]	sp|O23078|PLDB2_ARATH	613	E:0	RecName: Full=Phospholipase D beta 2;^Eukaryota; Viridiplantae; Streptophyta; Embryophyta; Tracheophyta; Spermatophyta; Magnoliophyta; eudicotyledons; core eudicotyledons; rosids; malvids; Brassicales; Brassicaceae; Camelineae; Arabidopsis`sp|O23078|PLDB2_ARATH
c34747_g3	gi|674928371|emb|CDY04866.1|	1229	8e-167	BnaAnng00480D [Brassica napus]	sp|Q9LZ06|GSTL3_ARATH	415	E:4e-144	RecName: Full=Glutathione S-transferase L3;^Eukaryota; Viridiplantae; Streptophyta; Embryophyta; Tracheophyta; Spermatophyta; Magnoliophyta; eudicotyledons; core eudicotyledons; rosids; malvids; Brassicales; Brassicaceae; Camelineae; Arabidopsis
c33068_g1	gi|685323311|ref|XP_009151373.1|	2989	0	PREDICTED: delta-1-pyrroline-5-carboxylate dehydrogenase 12A1, mitochondrial [Brassica rapa]	sp|Q8VZC3|AL121_ARATH	1107	E:0	RecName: Full=Delta-1-pyrroline-5-carboxylate dehydrogenase 12A1, mitochondrial;^Eukaryota; Viridiplantae; Streptophyta; Embryophyta; Tracheophyta; Spermatophyta; Magnoliophyta; eudicotyledons; core eudicotyledons; rosids; malvids; Brassicales; Brassicaceae; Camelineae; Arabidopsis
c32347_g1	gi|685380075|ref|XP_009122716.1|	1742	0	PREDICTED: adenosine kinase 2-like [Brassica rapa]	sp|Q9LZG0|ADK2_ARATH	658	E:0	RecName: Full=Adenosine kinase 2;^Eukaryota; Viridiplantae; Streptophyta; Embryophyta; Tracheophyta; Spermatophyta; Magnoliophyta; eudicotyledons; core eudicotyledons; rosids; malvids; Brassicales; Brassicaceae; Camelineae; Arabidopsis
c14000_g1	gi|685360050|ref|XP_009114559.1|	726	9e-91	PREDICTED: 5'-adenylylsulfate reductase 1, chloroplastic [Brassica rapa]	sp|P92979|APR1_ARATH	260	E:8e-83	RecName: Full=5'-adenylylsulfate reductase 1, chloroplastic;^Eukaryota; Viridiplantae; Streptophyta; Embryophyta; Tracheophyta; Spermatophyta; Magnoliophyta; eudicotyledons; core eudicotyledons; rosids; malvids; Brassicales; Brassicaceae; Camelineae; Arabidopsis
c24267_g1	gi|69146435|gb|AAZ03546.1|	550	9e-70	Catalase [Brassica juncea]	sp|P25819|CATA2_ARATH	219	E:1e-68	RecName: Full=Catalase-2;^Eukaryota; Viridiplantae; Streptophyta; Embryophyta; Tracheophyta; Spermatophyta; Magnoliophyta; eudicotyledons; core eudicotyledons; rosids; malvids; Brassicales; Brassicaceae; Camelineae; Arabidopsis
c33704_g3	gi|685286789|ref|XP_009134324.1|	3695	0	PREDICTED: vesicle-fusing ATPase-like [Brassica rapa]	sp|Q9M0Y8|NSF_ARATH	1354	E:0	RecName: Full=Vesicle-fusing ATPase;^Eukaryota; Viridiplantae; Streptophyta; Embryophyta; Tracheophyta; Spermatophyta; Magnoliophyta; eudicotyledons; core eudicotyledons; rosids; malvids; Brassicales; Brassicaceae; Camelineae; Arabidopsis
c35666_g1	gi|685324146|ref|XP_009151708.1|	5592	0	PREDICTED: probable isoleucine--tRNA ligase, mitochondrial [Brassica rapa]	sp|Q8YXY3|SYI_NOSS1	1158	E:0	RecName: Full=Isoleucine--tRNA ligase;^Bacteria; Cyanobacteria; Nostocales; Nostocaceae; Nostoc
c35666_g1	gi|685324146|ref|XP_009151708.1|	5592	0	PREDICTED: probable isoleucine--tRNA ligase, mitochondrial [Brassica rapa]	sp|Q8YXY3|SYI_NOSS1	1158	E:0	RecName: Full=Isoleucine--tRNA ligase;^Bacteria; Cyanobacteria; Nostocales; Nostocaceae; Nostoc
c25605_g1	gi|674959213|emb|CDX73918.1|	762	1e-93	BnaA03g31290D [Brassica napus]	sp|Q9LZ66|SIR_ARATH	268	E:3e-83	RecName: Full=Sulfite reductase [ferredoxin], chloroplastic;^Eukaryota; Viridiplantae; Streptophyta; Embryophyta; Tracheophyta; Spermatophyta; Magnoliophyta; eudicotyledons; core eudicotyledons; rosids; malvids; Brassicales; Brassicaceae; Camelineae; Arabidopsis
c2962_g1	gi|685268825|ref|XP_009125465.1|	2731	0	PREDICTED: E3 ubiquitin-protein ligase UPL4 [Brassica rapa]	sp|Q9LYZ7|UPL4_ARATH	881	E:0	RecName: Full=E3 ubiquitin-protein ligase UPL4;^Eukaryota; Viridiplantae; Streptophyta; Embryophyta; Tracheophyta; Spermatophyta; Magnoliophyta; eudicotyledons; core eudicotyledons; rosids; malvids; Brassicales; Brassicaceae; Camelineae; Arabidopsis
c22957_g3	gi|685258150|ref|XP_009129353.1|	2353	0	PREDICTED: myosin-14 [Brassica rapa]	sp|P08799|MYS2_DICDI	377	E:9e-114	RecName: Full=Myosin-2 heavy chain;^Eukaryota; Amoebozoa; Mycetozoa; Dictyosteliida; Dictyostelium
c28398_g1	gi|685305280|ref|XP_009143364.1|	989	1e-132	PREDICTED: peptidyl-prolyl cis-trans isomerase CYP22 [Brassica rapa]	sp|O43447|PPIH_HUMAN	265	E:3e-87	RecName: Full=Peptidyl-prolyl cis-trans isomerase H;^Eukaryota; Metazoa; Chordata; Craniata; Vertebrata; Euteleostomi; Mammalia; Eutheria; Euarchontoglires; Primates; Haplorrhini; Catarrhini; Hominidae; Homo
c35324_g1	gi|674926580|emb|CDY06660.1|	5231	0	BnaA10g04390D [Brassica napus]	sp|Q14692|BMS1_HUMAN	423	E:6e-125	RecName: Full=Ribosome biogenesis protein BMS1 homolog;^Eukaryota; Metazoa; Chordata; Craniata; Vertebrata; Euteleostomi; Mammalia; Eutheria; Euarchontoglires; Primates; Haplorrhini; Catarrhini; Hominidae; Homo`sp|Q14692|BMS1_HUMAN
c34157_g1	gi|674905053|emb|CDY28051.1|	2926	0	BnaC05g44530D [Brassica napus]	sp|Q9SW95|SYNC2_ARATH	1045	E:0	RecName: Full=Asparagine--tRNA ligase, cytoplasmic 2;^Eukaryota; Viridiplantae; Streptophyta; Embryophyta; Tracheophyta; Spermatophyta; Magnoliophyta; eudicotyledons; core eudicotyledons; rosids; malvids; Brassicales; Brassicaceae; Camelineae; Arabidopsis
c42597_g1	gi|674963727|emb|CDX69959.1|	581	3e-71	BnaA10g23080D [Brassica napus]	sp|Q43316|HEM3_ARATH	197	E:2e-60	RecName: Full=Porphobilinogen deaminase, chloroplastic;^Eukaryota; Viridiplantae; Streptophyta; Embryophyta; Tracheophyta; Spermatophyta; Magnoliophyta; eudicotyledons; core eudicotyledons; rosids; malvids; Brassicales; Brassicaceae; Camelineae; Arabidopsis
c35591_g1	gi|674958207|emb|CDX75599.1|	2376	0	BnaA01g01030D [Brassica napus]	sp|Q9SDY5|RCE1_ARATH	139	E:2e-36	RecName: Full=NEDD8-conjugating enzyme Ubc12;^Eukaryota; Viridiplantae; Streptophyta; Embryophyta; Tracheophyta; Spermatophyta; Magnoliophyta; eudicotyledons; core eudicotyledons; rosids; malvids; Brassicales; Brassicaceae; Camelineae; Arabidopsis
[truncated: 43,903 more rows]
